# Supplementary material for: Unraveling Capsule Biosynthesis and Signaling Networks in Cryptococcus neoformans
Source: Microbiol Spectr. 2022 Oct 26;10(6):e02866-22. doi: 10.1128/spectrum.02866-22 (PMC9769619; doi:10.1128/spectrum.02866-22)
Supplement: Supplemental file 2 — Data Set S1. Download spectrum.02866-22-s0002.xlsx, XLSX file, 4.2 MB [file spectrum.02866-22-s0002.xlsx]

## Sheet: Info
	Data Set S1. RNA-seq fold-change scores of FPKM (P>0.05)
	Title: Unraveling capsule biosynthesis and signaling networks in Cryptococcus neoformans
	Authors: Eun Ha Jang, Ji-Seok Kim, Seong-Ryong Yu and Yong-Sun Bahn
	Statistical analysis of gene expression level
	The transcript-level relative transcript abundances were measured in FPKM (Fragments Per Kilobase of exon per Million fragments mapped) using Stringtie. The FPKM and read count matrix were generated by the R package “isoformswitchanalyzerR” and analyzed by DESeq2. Differentially expressed genes (DEG) analysis was performed using DESeq2 v1.24.0 with default sets with the Ballgown.
	Abbreviation
	LIT: capsule-inducing condition (Littman agar culture media)
	RAW data deposited on Gene Expression Omnibus (GEO) database
	accession number: GSE208163

## Sheet: Overall log2 fold change
Gene_ID	ada2_basal/ WT_basal	bzp4_basal/ WT_basal	gat201_basal/ WT_basal	ada2_LIT/ WT_LIT	bzp4_LIT/ WT_LIT	gat201_LIT/ WT_LIT	Function
CNAG_00001	-	-	-	-	7.64977	-	-
CNAG_00002	-	-	-	-1.40655	-	-	-
CNAG_00007	-	-	-	-	-1.06347	-	methionine-tRNA ligase
CNAG_00008	-	-	-	-	1.55973	-	-
CNAG_00011	-	-	-	-	-1.05803	-	hypothetical protein
CNAG_00014	-	-	-	-	2.05849	-	-
CNAG_00015	-	-	-	-	-1.80574	-	hypothetical protein
CNAG_00018	-	-	-	-	1.32568	-	hypothetical protein
CNAG_00019	-	-	-	-	-2.08891	-	mitochondrial import inner membrane translocase subunit tim9
CNAG_00021	-	-	-	-	-1.99793	-	S-adenosylmethionine decarboxylase proenzyme
CNAG_00023	-8.20465	-	-	-2.01348	-	-	-
CNAG_00025	-	-	-	-	1.57371	-	vacuolar calcium exchanger
CNAG_00026	-	-	-	-	-2.14361	-	kynurenine aminotransferase, variant
CNAG_00027	10.801	-	-	-	-	-	transcriptional activator
CNAG_00028	-	-	-	-1.45557	-	-	high-affinity nicotinic acid transporter
CNAG_00040	-	-	-	-	-3.40195	-	cytochrome P450, family 51 (sterol 14- demethylase)
CNAG_00043	-	-	-	-	1.75074	-	-
CNAG_00044	-	-	-	-	2.08052	-	ribosome assembly protein 1
CNAG_00048	-8.3025	-	-	-2.10567	1.16583	-	Sugar transporter
CNAG_00049	-1.59025	-	-	-2.10098	-1.02788	-	-
CNAG_00052	-3.91844	-	-1.32295	-	1.9791	-	hypothetical protein
CNAG_00053	-1.45766	-	-	-1.41448	-	-	hypothetical protein
CNAG_00055	-	-	-	-	1.778	-	hypothetical protein
CNAG_00057	-	-	-	1.5684	-	-	fructose-1,6-bisphosphatase I
CNAG_00059	-	-	-	-	-1.75155	-	-
CNAG_00061	-	-	-	-	-2.73305	-	citrate synthase, mitochondrial
CNAG_00062	-	-	-	-	-1.08479	-	26S proteasome regulatory subunit N3
CNAG_00065	-	-	-	-	-1.14099	-	ran-binding protein 1
CNAG_00067	-	-	-	-14.3123	-	-	protein translocase SEC61 complex gamma subunit
CNAG_00068	-	-	-	-	-1.42018	-	-
CNAG_00072	-	-	-	-	1.02515	-	protein disulfide-isomerase
CNAG_00073	-	-	-	-	-	-12.7532	nuclear mRNA splicing protein
CNAG_00074	-	-	-	-	1.49764	-	protein PNS1
CNAG_00075	-	-	-	1.00594	-	-	-
CNAG_00077	-	-	-	3.75872	-	2.80305	solute carrier family 26 (sodium-independent sulfate anion transporter), member 11
CNAG_00079	-	-	-	-	-1.13276	-	-
CNAG_00081	-	-	-	-	1.38966	-	pre-mRNA-processing factor 6
CNAG_00086	-	-	-	-	-5.47956	-	N2,N2-dimethylguanosine tRNA methyltransferase
CNAG_00090	-	-	-	-	1.08833	-	-
CNAG_00091	-2.70831	-	-	1.71832	-	1.08826	-
CNAG_00093	-1.01148	-	-	2.05843	2.76486	-	hypothetical protein
CNAG_00094	-	-	-	-	-2.30869	-	NAD-dependent epimerase/dehydratase
CNAG_00098	-	-	-	-11.9109	-	-	palmitoyl-protein thioesterase
CNAG_00099	-	-	-	-	-1.9912	-	minichromosome maintenance protein 3
CNAG_00100	-	-	-	-	1.51441	-	stress-induced-phosphoprotein 1
CNAG_00101	-	-	-	-	-2.44082	-	Inositolphosphorylceramide synthase subunit Kei1 domain-containing protein
CNAG_00106	-	-	-	1.21283	-	-	Two-component-like sensor kinase
CNAG_03566	-1.24658	-	-	5.11237	1.83264	2.46826	hypothetical protein
CNAG_00110	-	-	-	-	-8.61119	-	hypothetical protein
CNAG_00115	-	-	-	1.37462	-	-	chlorophyll synthesis pathway protein BchC
CNAG_00117	-	-	-	-	-2.06698	-	c-14 sterol reductase
CNAG_00118	-	-	-	-	-1.8058	-	hypothetical protein
CNAG_00122	-	-	-	1.31962	-	-	Alpha-amylase
CNAG_00126	-	-	-	-	-1.25613	-1.43844	2-deoxy-D-gluconate 3-dehydrogenase
CNAG_00130	-	-	-	-	1.62104	-	CAMK/CAMK1/CAMK1-RCK protein kinase
CNAG_00132	-	-	-	-	1.62105	-	hypothetical protein
CNAG_00134	-	-	-	-	1.91765	-	hypothetical protein
CNAG_00135	-	-	-	-	-1.93387	-	cyclophilin
CNAG_00136	-	-	-	-	1.78323	-	ubiquitin-activating enzyme E1
CNAG_00138	-	-	-	-	-1.05794	-	ubiquinone biosynthesis methyltransferase
CNAG_00141	-1.1175	-	-	-	-	-	monooxygenase
CNAG_00142	-	-	-	-	-9.71456	-	hypothetical protein
CNAG_00143	-	-	-	-	1.47256	-	phosphoribosylaminoimidazolesuccinocarboxamide synthase
CNAG_00147	-	-	-	-	1.3101	-	pre-mRNA-processing-splicing factor 8
CNAG_00149	-	-	-	-	1.04504	-	NADH dehydrogenase (ubiquinone) 1 alpha subcomplex 4
CNAG_00156	-	-	-	-	2.07466	-	Putative zinc finger transcription factor
CNAG_00160	-	-	-	-4.6219	-	-	-
CNAG_00161	-	-	-	-1.13972	-	-	auxin-induced protein
CNAG_00162	-	-	-	-	1.77925	-	alternative oxidase, mitochondrial
CNAG_00164	-10.6517	-	-	-2.47644	-1.83806	-	hypothetical protein
CNAG_03173	-	-	-	-11.3304	-8.02103	-11.4299	methylthioadenosine phosphorylase
CNAG_00174	-	-	-	-	1.09344	-	-
CNAG_00175	10.3161	-	-	-	-	-	-
CNAG_00176	-	-	-	-	-3.20769	-	glutamate carboxypeptidase
CNAG_00179	-	-	-	-	-8.02438	-	guanine nucleotide-binding protein subunit alpha
CNAG_00180	-	-	-	-	1.04193	-	ubiquitin carboxyl-terminal hydrolase L3
CNAG_00183	-	-	-	-	-2.59623	-	-
CNAG_00191	-	-	-	-	-8.97374	-	etoposide-induced protein
CNAG_00192	-	-	-	-1.17017	-	-	hypothetical protein
CNAG_00194	-	-	-	1.72044	-	-	-
CNAG_00195	-	-	-	-1.2358	-	-	exosome complex protein LRP1
CNAG_00231	-	-	-	-	-2.13755	-	-
CNAG_00232	-	-	-	-	-1.37135	-	large subunit ribosomal protein L30e
CNAG_00239	-	-	-	-	1.45065	-	hypothetical protein
CNAG_00242	-	-	-	-6.22865	-	-	-
CNAG_00247	-	-	-	-1.05073	-	-	alpha-aminoadipic semialdehyde synthase
CNAG_00250	-	-	-	-	-	1.30038	-
CNAG_00251	-	-	-	-	-4.66647	1.86444	-
CNAG_00254	-	-	-	-	2.16428	-	-
CNAG_00259	-	-	-	-	-1.5306	-	bud site selection protein
CNAG_00260	-	-	-	-	-1.49046	-	transformer-2 protein
CNAG_00261	-	-	-	-	-2.00713	-	-
CNAG_00264	-	-	-	-1.06521	-	-1.40889	nuclease I
CNAG_00269	-	-	-	-	-2.17355	1.66664	Sorbitol dehydrogenase
CNAG_10138	3.91787	-	-	4.03254	3.09181	4.9558	mitochondrial protein
CNAG_00273	-	-	-	1.19762	-	-	-
CNAG_00275	-	-	-	-	-1.08765	-	hypothetical protein
CNAG_00276	-1.39802	-	-	-	-	-	-
CNAG_00277	-	-	-	-	-1.35945	-	-
CNAG_00283	-1.01494	-	-	-1.07589	-	-	-
CNAG_00284	-1.08653	-	-	-1.10724	-	-	efflux protein EncT
CNAG_00288	-	-	-	-	-2.84438	-	oligoribonuclease
CNAG_00289	-	-	-	-	-1.01992	-	-
CNAG_00292	-	-	-	-	2.47558	-	zinc finger protein
CNAG_00293	-	-	-	-	-1.06461	-	Ras-like protein
CNAG_00294	-	-	-	-	-1.22066	-	splicing factor 45
CNAG_00301	-	-	-	1.48331	-	-	hypothetical protein
CNAG_00302	-	-	-	-2.64707	-	-2.38163	hypothetical protein
CNAG_00304	-	-	-	-1.14659	-	-	hypothetical protein
CNAG_00305	-	-	-	-	1.81681	-	chaperone activator, variant
CNAG_00315	-4.60055	-	-1.39256	-	-	-	-
CNAG_00316	-	-	-	-	-1.37359	-	rdgB/HAM1 family non-canonical purine NTP pyrophosphatase
CNAG_00331	-	-	-	-2.22302	-	-2.40291	anon-23da protein
CNAG_00332	-	-	-	-	-10.4628	-	hypothetical protein
CNAG_00334	-	-	-	-	-1.5539	-	hsp75-like protein
CNAG_00342	-12.0259	-	-12.0884	-	-	-	-
CNAG_00344	-	-	-	-	-1.83557	-	-
CNAG_00348	-1.15318	-	-	-	1.23703	-	-
CNAG_00353	-	-	-	-	-1.1942	-	3-oxo-5-alpha-steroid 4-dehydrogenase 1
CNAG_00358	-	-	-	-	-1.0674	-	tRNA dimethylallyltransferase, variant
CNAG_00360	-	-	-	-	1.11267	-	-
CNAG_00362	-	-	-	-	-1.01503	-	hypothetical protein
CNAG_00363	-	-	-	-	2.263	-	Two-component-like sensor kinase
CNAG_00371	-	-	-	-	-2.61959	-	methylglutaconyl-CoA hydratase
CNAG_00372	-	-	-	-	-9.39099	11.5863	-
CNAG_00373	-	-	-	-	-3.32172	-	glucan 1,3-beta-glucosidase
CNAG_00378	-	-	-	-7.88496	-	-7.98455	-
CNAG_00384	-	-	-	-1.05782	-	-	RAD51-like protein 2
CNAG_00393	1.06388	-	-	-	-	-	1,4-alpha-glucan-branching enzyme
CNAG_00394	-	-	-	-	2.3591	-	diphthamide biosynthesis protein 3
CNAG_00397	-	-	-	-1.01577	-1.33758	-	2-oxoisovalerate dehydrogenase E1 component, beta subunit
CNAG_00399	-	-	-	-	-1.26252	-	transformer-2-beta isoform 3
CNAG_00400	-	-	-	1.55685	1.39803	-	-
CNAG_00402	-	-	-	-	1.03152	-	translation initiation factor 4G
CNAG_00404	-	-	-	-	1.45801	-	RING zinc finger protein
CNAG_00408	-	-	-	-	1.72776	-	serine/threonine-protein phosphatase PP-X isozyme 1
CNAG_00414	-1.17154	-	-	-	-	-	-
CNAG_00417	1.09783	-	-	-	-1.2842	-	elongation factor 1-gamma
CNAG_00419	-6.12366	-	-	-	-	-	DNA polymerase beta subunit
CNAG_00421	-	-	-	-	1.78771	-	charged multivesicular body protein 3
CNAG_00430	-	-	-	-	-2.92613	-	hypothetical protein
CNAG_00433	-	-	-8.88048	-	-9.50997	-	hypothetical protein
CNAG_00434	-	-	-	-	-2.08071	-	arginine N-methyltransferase 2
CNAG_00439	-	-	-	-	-10.2993	-	-
CNAG_00441	-	-	-	-	-4.76249	-	inosine-5'-monophosphate dehydrogenase
CNAG_00443	-	-	-	-1.05453	-	-	hypothetical protein
CNAG_00445	-	-	-	-	1.24494	-	nonhistone chromosomal protein
CNAG_00451	-	-	-	-	-1.44007	-	cytoplasmic protein
CNAG_00452	-	-	-	-8.68754	-2.34861	-	Isovaleryl-CoA dehydrogenase
CNAG_00454	-1.69351	-	-1.53783	-	1.8575	-	-
CNAG_00456	-2.14278	-	-	-2.1038	-	-2.63982	-
CNAG_00458	-	-	-	1.03367	-	-	hypothetical protein
CNAG_00464	-	-	-	-	-1.37653	-	pre-mRNA-splicing factor rse1
CNAG_00465	-1.61009	-	-	1.00851	1.88294	-	-
CNAG_00466	-	-	-	-	1.10466	-	adaptin ear-binding coat-associated protein 2
CNAG_00467	-	-	-	-	-1.26524	-	hypothetical protein, variant
CNAG_00472	-	-	-	-	-1.63022	-	-
CNAG_00474	-1.1015	-	-	-	1.74706	-	-
CNAG_00475	-	-	-	-	-9.77839	-	-
CNAG_00485	-	-	-	2.67325	1.94311	-	hypothetical protein
CNAG_00486	-	-2.80719	-	1.3803	-	-	succinate dehydrogenase assembly factor 2, mitochondrial
CNAG_00490	1.27063	-	-	2.14913	-	-	acetyl-CoA acyltransferase
CNAG_00493	-	-	-	-	1.65752	-	-
CNAG_00495	-	-	-	-	-1.00517	-	hypothetical protein
CNAG_00496	-	-	-	-	-1.01414	-	-
CNAG_00497	-1.12357	-	-	-	1.75731	-	hypothetical protein
CNAG_00499	-	-	-	-	-1.40284	-	solute carrier family 25 (mitochondrial carnitine/acylcarnitine transporter), member 20/29
CNAG_00503	-	-	-	-	1.56974	-	hypothetical protein
CNAG_00505	-	-	-	-	-3.47817	-	hypothetical protein
CNAG_00506	-	-	-	-	-1.12952	-	-
CNAG_00508	-	-	-	1.85135	-	1.05547	vacuolar protein sorting-associated protein vps17
CNAG_00509	-	-	-	-	-1.21242	-	translation initiation factor 3 subunit M
CNAG_00512	-	-	-	-	-1.52489	-	mitochondrial carrier protein
CNAG_00514	-	-	-	-	-1.51461	-	hypothetical protein
CNAG_00515	-1.3451	-	-	-	-	-	mannitol dehydrogenase
CNAG_00522	-1.1455	-	-	1.12665	2.83766	-	C2 domain-containing protein
CNAG_00524	-	-	-	-	-1.11828	-	acetyl-CoA acyltransferase 2
CNAG_00527	-	-	-	-	-1.36907	-	translation initiation factor eIF-2B subunit epsilon
CNAG_00531	-	-	-	-	2.00293	-1.58611	potassium/sodium efflux P-type ATPase, fungal- type
CNAG_00539	-2.29609	-	-	-1.28234	-	-	membrane transporter
CNAG_00540	-	-	-	-10.2863	-8.56856	-	pantothenate transporter
CNAG_00542	-	-	-	-2.16987	-	-	Salicylate hydroxylase
CNAG_00543	-	-	-	-	-1.06245	-	hypothetical protein
CNAG_00549	-	-	-	-	-	-1.51815	-
CNAG_00550	-	-	-	3.84161	-	-	DNA mismatch repair protein Msh5
CNAG_00551	-	-	-	2.10705	-	-	poly(A) polymerase
CNAG_00562	-	-	-	-	-1.20925	-	hypothetical protein
CNAG_00563	-	-	-	-	1.05067	-	-
CNAG_00566	-	-	-	-	2.92464	-	DNA ligase 1
CNAG_00567	-	-	-	-	-1.83382	-	WD40 repeat protein
CNAG_00585	-	-	-	-	-3.56047	-	-
CNAG_00586	-	-	-	-9.02783	-	-	-
CNAG_00593	-	-	-	-	-1.68383	-	hypothetical protein
CNAG_00596	-1.3526	-	-	-1.94897	-	-	hypothetical protein
CNAG_00597	-	-	-	-	-4.98346	-	amino acid transporter
CNAG_00598	-	-	-	-	-	-1.5014	nicotinamide mononucleotide permease
CNAG_00600	-	-	-	-	-1.78074	-	capsular associated protein
CNAG_00601	-1.28247	-	-	-1.54758	-	-	glycosyl hydrolase
CNAG_00605	-	-	-	-	-1.49088	-	cytoplasmic protein
CNAG_00608	-	-	-	-	-1.95565	-	hypothetical protein
CNAG_00609	-	-	-	-	-9.67493	-	hypothetical protein
CNAG_00612	-	-	-	-	1.5194	-	DNA excision repair protein ERCC-3
CNAG_00614	-	-	-	-	2.37082	-	-
CNAG_00626	-13.0891	-	-	-	-	-	-
CNAG_00627	-	-	-	-	2.2447	-	specific transcriptional repressor
CNAG_00628	-	-	-	-	1.42416	-	-
CNAG_00637	-	-	-	-	1.30878	-	Cystathionine beta-synthase
CNAG_00638	-	-	-	-	1.64286	-	GTPase
CNAG_00640	-	-	-	-	3.24933	-	small subunit ribosomal protein S4-A
CNAG_00641	-	-	-	-	-1.45569	-	transcription elongation factor spt5
CNAG_00642	-9.2567	-	-	-	-	-	-
CNAG_00643	-	-	-	-	3.01454	-	hypothetical protein
CNAG_00647	-	-	-	-	-1.16685	-	hypothetical protein
CNAG_00648	-	-	-	-	1.84731	-	-
CNAG_00661	-	-	-	-	-9.80193	-	hypothetical protein
CNAG_00662	-	-	-	-	-1.61601	-	carboxymethylenebutenolidase
CNAG_00664	-	-	-	-	-	-3.49507	hypothetical protein
CNAG_00672	-	-	-	-	-1.7803	-	small subunit ribosomal protein S11
CNAG_00674	-	-	-	-	-2.18203	-1.01036	-
CNAG_00675	-	-	-	-1.07023	-	-	carnitine/acyl carnitine carrier
CNAG_00676	-	-	-	-1.02268	-1.37895	-	ESCRT-I complex subunit VPS28
CNAG_00678	-2.14329	-	-	-	-	-	urease accessory protein UreG
CNAG_00679	-	-	-	-	-3.13476	-	-
CNAG_00680	-	-	-	-	-10.3897	-	kinetochore protein nuf2
CNAG_00681	-	-	-	-	-9.71536	-	condensin complex subunit 3
CNAG_00686	-	-	-	2.27432	1.82022	-	hypothetical protein
CNAG_00687	-	-	-	-	-8.10588	-	-
CNAG_12738	-	-	-	-9.9738	-7.70806	-10.073	hypothetical protein
CNAG_00689	-	-	-	-	1.02559	-	beta-1,4-mannosyltransferase
CNAG_00691	-	-	-	-	1.19123	-	hypothetical protein
CNAG_00700	-	-	-	-	-1.53305	-	phosphoribosylaminoimidazolecarboxamide formyltransferase/IMP cyclohydrolase
CNAG_00701	-	-	-	-	-3.34432	-	-
CNAG_00702	-	-	-	-1.87859	-	-1.91174	hypothetical protein
CNAG_00703	-	-	-	-	-1.04328	-	large subunit ribosomal protein L31e
CNAG_00706	-	-	-	-	-1.67495	-	RNA-binding protein rnp24
CNAG_00707	-	-	-	-	-1.48895	-	protein sym1
CNAG_00712	-	-	-	-	1.13156	-	hypothetical protein
CNAG_00718	-	-	-	-	-1.39723	-	chromatin assembly factor 1 subunit B
CNAG_00721	-	-	-	-	-1.10602	-	alpha-1,3-mannosyltransferase
CNAG_00732	-	-	-	-	1.29552	1.01436	hypothetical protein, variant 2
CNAG_00733	-	-	-	-	-2.16827	-	hypothetical protein
CNAG_00735	-	-	-	-	-	-2.24538	aldehyde dehydrogenase family 7 member A1
CNAG_00736	-	-	-	-	-2.00001	-	exocyst protein, variant
CNAG_00739	-	-	-	-	-1.32306	-	-
CNAG_00740	-	-	-	-	1.77728	-	swi/snf chromatin-remodeling complex subunit
CNAG_00745	-	-	-	-	-	1.20557	HAL protein kinase
CNAG_00746	-	-	-	-	-1.02617	-	-
CNAG_00749	-	-	-	-	-10.359	-	alternative sulfate transporter
CNAG_00754	-	-	-	-	-1.46823	-	ATP-binding cassette, sub-family E, member 1
CNAG_00756	-	-	-	-	2.3143	-	hypothetical protein
CNAG_00757	-	-	-	-	2.43848	-	ubiquitin carboxyl-terminal hydrolase 8
CNAG_00764	-	-	-	-	-9.25189	-	ATP-dependent RNA helicase DBP4
CNAG_00765	-	-	-	1.02339	-	-	-
CNAG_00766	-1.69122	-	-	-	-	-	hypothetical protein
CNAG_00769	-	-	-	-	1.58177	-	STE/STE7 protein kinase
CNAG_00774	-	-	-	-	-2.7214	-	phosphoglycerate dehydrogenase
CNAG_00776	-	-	-	-	1.57941	-	immunoreactive mannoprotein MP88
CNAG_00780	-	-	-	1.31289	-	-	-
CNAG_00786	-	-	-	-	-1.40427	-	hypothetical protein
CNAG_00788	-	-	-	-	-2.42916	-	NADH dehydrogenase
CNAG_00790	-	-	-	-	1.02464	-	PAP2 domain-containing protein
CNAG_00792	-	-	-	-	-1.20245	-	ATP-binding cassette transporter
CNAG_00793	-	-	-	-	-1.14838	-	DNA-directed RNA polymerase I, II, and III subunit RPABC1
CNAG_00794	-	-	-	-	-1.28992	-	hypothetical protein
CNAG_00797	-	-	-	-2.2692	-3.47239	5.61085	acetyl-CoA synthetase
CNAG_00798	-	-	-	-10.7963	-	-10.8962	hypothetical protein
CNAG_00799	-	-	-	-	-1.2562	-	cellulase
CNAG_00800	-1.06521	-	-	-	-	-	nicotinamidase
CNAG_00802	-	-	-	-	1.17712	-	calcineurin-binding protein
CNAG_00803	-	-	-	-	2.06073	-	solute carrier family 24 (sodium/potassium/calcium exchanger), member 6
CNAG_00807	-	-	-	-	2.74645	-	-
CNAG_00808	-	-	-	-	-2.00873	-	myosin regulatory light chain cdc4
CNAG_00809	-	-	-	1.06081	-	-	ATP-dependent RNA helicase DED1
CNAG_00813	-	-	1.47473	-1.13505	5.02227	-	-
CNAG_00815	-1.76747	-	-	-	-1.31143	-	MFS transporter, SIT family, siderophore-iron:H symporter
CNAG_00816	-	-	-	-	1.77306	-	microtubule binding protein
CNAG_00817	-	-	-	1.01116	1.68181	-	-
CNAG_00820	-	-	-	-1.18007	-	-	Prephenate dehydratase
CNAG_00823	-	-	-	-9.61871	-	-	cadmium ion transporter
CNAG_00826	-2.15847	-	-	-4.84893	-	1.25961	dihydroxyacetone kinase
CNAG_00827	-	-	-	-	-2.09197	2.18779	ribose 5-phosphate isomerase
CNAG_00828	-	-	-	-	1.01809	-	pathway-specific nitrogen regulator
CNAG_00834	-	-	-	3.47263	-	-	Phosphatidylserine decarboxylase
CNAG_00838	-	-	-	-	-1.66973	-	-
CNAG_00840	-	-	-	-1.32352	-	-	-
CNAG_00845	-	-	-	-	-1.24309	-	hypothetical protein
CNAG_00848	-	-	-	9.74729	-	-	-
CNAG_00850	-1.67211	-	-	-	2.2097	-	plant-inducible protein
CNAG_00851	-1.00642	-	-	1.04046	2.27399	-	-
CNAG_00854	-	-	-	-	-1.73732	-	C-8 sterol isomerase
CNAG_00855	-	-	-	-	1.05251	-	ligase
CNAG_00859	1.27333	-	-	1.07353	-	-	-
CNAG_00861	-	-	-	-1.14813	-	-	3-hydroxyacyl-CoA dehydrogenase
CNAG_00862	-1.5996	-	-	-1.98256	-	-	-
CNAG_00864	7.94984	-	8.31574	-	1.35316	-	myo-inositol transporter, putative
CNAG_00869	1.18576	-	-	1.0272	-	-	ATP-binding cassette transporter
CNAG_00871	-	-	-	-	-1.0056	-1.5991	hypothetical protein
CNAG_00872	-	-	-	-	1.49287	-	ATP-dependent DNA helicase
CNAG_00873	-3.76087	-	-1.93912	-1.75416	-	-	hypothetical protein
CNAG_00874	-	-	-	-	-1.15943	-	multisite-specific tRNA:(cytosine-C5)- methyltransferase
CNAG_00876	-	-	-	-	-	1.34699	ferric-chelate reductase
CNAG_00878	-	-	-	-1.06715	1.17372	-	-
CNAG_00879	-	-	-	-	-1.20451	-	Glutamate dehydrogenase
CNAG_00883	-	-	-	-	-	-1.69065	Putative Zn2-Cys6 zinc-finger transcription factor
CNAG_00884	-	-	-	-	1.42399	-	exocyst complex component protein
CNAG_00886	-	-	-	-	-1.57591	-	Adenosylhomocysteinase
CNAG_00891	-	-	-	1.00082	-	-	ATP-binding cassette, subfamily F, member 2
CNAG_00892	-	-	-	-	1.02887	-	-
CNAG_00895	-	-	-	-2.29679	-1.41923	-	solute carrier family 39 (zinc transporter), member 1/2/3
CNAG_00896	-	-	-	-	-	-1.03898	transcription factor
CNAG_00898	-	-	-	-7.95764	-	-	multidrug efflux pump
CNAG_00899	-	-	-	-	-9.412	-	hypothetical protein
CNAG_00900	-	-	-	-	1.81057	-	-
CNAG_00901	-	-	-	-	1.53184	-	hypothetical protein
CNAG_00903	-	-	-	-1.60896	-	-	-
CNAG_00904	-	-	-	-	-	1.94072	aflatoxin efflux pump AFLT
CNAG_00906	-	-	-	-	-9.67541	-	-
CNAG_00915	-	-	-	-	8.96826	-	hypothetical protein, variant
CNAG_00919	-	-	-	-11.0203	-	-	carboxypeptidase D
CNAG_00921	-	-	-	1.13493	2.4281	-	glutathione transferase
CNAG_00923	-	-	-	1.20026	-	-	membrane protein
CNAG_00925	-	-	-	-	1.45509	-	-
CNAG_00930	-	-	-	-	-1.09765	-	Argininosuccinate synthase
CNAG_00932	-	-	-	1.98883	-	-	-
CNAG_00935	-	-	-	-	1.02793	-	DNA-binding protein
CNAG_00936	-	-	-	-	1.72138	-	lipid particle protein, variant
CNAG_00960	-	-	-	-	2.24606	-	ATP-dependent RNA helicase DHX8/PRP22
CNAG_00961	-1.34423	-	-	-	3.10637	-	hypothetical protein
CNAG_00970	-	-	-	-	1.43484	-	phosphatidate cytidylyltransferase
CNAG_00972	-2.89151	-	-	-	-	-	-
CNAG_00974	-	-	-	-	-	-8.78569	-
CNAG_00979	-1.06036	-	-	-	-2.16811	-	Copper uptake transporter
CNAG_00981	-	-	-	-	1.91505	-	hypothetical protein
CNAG_00984	-1.05355	-	-1.53077	2.92794	-	-	glucose and ribitol dehydrogenase
CNAG_00985	-	-	-6.18388	-	-	-	hypothetical protein
CNAG_00989	-	-	-	-	1.91342	-	ubiquitin carboxyl-terminal hydrolase L5
CNAG_00991	-	-	-	-	-1.46284	-	flap endonuclease 1
CNAG_00993	-	-	-	-	-1.40666	-	ubiquinone biosynthesis monooxygenase Coq7
CNAG_00995	-1.43182	-	-	2.00037	2.5386	-	-
CNAG_01000	-	-	-	-	-1.41894	-	nuclear pore complex protein Nup155
CNAG_01007	-	-	-	-	2.35439	-	-
CNAG_01008	-	-	-	-1.00181	-	-	hypothetical protein
CNAG_01010	-	-	-	-	1.45553	-	-
CNAG_01011	-	-	9.73009	-	-	-	-
CNAG_01014	-	-	-	1.47995	2.00556	-	hypothetical protein
CNAG_01020	-	-	-	-	-1.89852	-	hypothetical protein
CNAG_01022	-	-	-	-	1.28977	-	hypothetical protein
CNAG_01023	-	-	-	-	-1.07118	-	cohesin complex subunit SCC1
CNAG_01029	-	-	-	-	1.75451	-	impact family protein, variant
CNAG_01031	-	-	-	1.52539	1.31276	-	hypothetical protein
CNAG_01032	-	-	-	-	-	6.54709	-
CNAG_01034	-	-	-	-6.21763	-	-	-
CNAG_01035	-	-	-	-	-1.14631	-	20S proteasome subunit alpha 4
CNAG_01043	-	-	-	-	1.46601	-	hypothetical protein
CNAG_01044	-1.40773	-	-	-	-	-	dihydroceramidase
CNAG_01047	-	-	-	2.75848	-	-	-
CNAG_01049	-	-	-	-	-1.58447	-	H/ACA ribonucleoprotein complex subunit 3
CNAG_01051	-	-	-	-	-9.36897	-	dynactin 1
CNAG_01052	-1.8467	-	-	-	-	-	-
CNAG_01057	-	-	-	-1.17311	-	-	COP9 signalosome complex subunit 2
CNAG_01059	-1.31463	-	-	-1.72207	-1.05461	-	vacuolar membrane protein
CNAG_01060	-	-	-	-	1.49785	-	hypothetical protein, variant
CNAG_01061	-1.15117	-	-	-9.9012	1.59622	-	serine/threonine protein kinase
CNAG_01074	-	-	-	-8.47761	-	-	neutral amino acid transporter
CNAG_01075	1.42942	-	-	1.36028	-8.57598	-	methylmalonate-semialdehyde dehydrogenase (acylating)
CNAG_01077	-2.66452	-	-	-3.26391	-	-	-
CNAG_01079	-1.33966	-	-	-1.48512	-	-	2,4-dihydroxyhept-2-ene-1,7-dioic acid aldolase
CNAG_01080	-	-	-	-11.2761	-	-	Glycolate oxidase
CNAG_01085	-	-	-	1.6104	-	1.05891	hypothetical protein
CNAG_01088	-	-	-	-	-10.1358	-	hypothetical protein
CNAG_01090	-2.19966	-	-	-1.47309	-	-	alpha/beta hydrolase fold protein
CNAG_01091	-	-	-	-	-1.40899	-	U5 small nuclear ribonucleoprotein component
CNAG_01093	-	-	-	-	-1.1218	-	-
CNAG_01094	-	-	-	-	1.39627	-	pre-mRNA-splicing factor CWC25
CNAG_01096	-	-	-	-	-1.39402	-	hypothetical protein
CNAG_01097	-	-	-	-	1.59054	1.38888	short-chain dehydrogenase/reductase SDR
CNAG_01098	1.17831	-	-	1.68055	-	-	-
CNAG_01101	-	-	-	-	-9.79569	-	hypothetical protein
CNAG_01102	-1.08714	-	-	2.19927	1.84623	-	oxidoreductase
CNAG_01104	-	-	-	-	-1.43577	-	ribosomal RNA-processing protein 8
CNAG_01111	-	-	-	-	-1.55444	-	translation initiation factor 3 subunit K
CNAG_01112	-	-	-	-	1.52583	-	xenobiotic reductase
CNAG_01116	-	-	-	-	1.76526	-	beta-ketoacyl reductase
CNAG_01121	1.13859	-	-	-	-	-	hypothetical protein
CNAG_01123	-	-	-	1.86595	-	1.90818	DRAP deaminase
CNAG_01124	-	-	-	-	-1.40149	-	hypothetical protein
CNAG_01129	-	-	-	-	-1.86012	-	lanosterol synthase
CNAG_01130	-	-	-	-	-1.77594	-	hypothetical protein, variant
CNAG_01134	-	-	-	-	-4.48874	-	-
CNAG_01141	-	-	-	-	-1.16665	-	exosome complex component RRP40
CNAG_01142	-	-	-	-	1.54424	-	endoplasmic reticulum protein
CNAG_01143	-	-	-	-	-5.58499	-	hypothetical protein
CNAG_01144	-	-	-	-	-2.58269	-	replication factor A1
CNAG_01145	-	-	-	-	-1.33561	-	-
CNAG_01146	-	-	-	-	-9.61885	-	U3 small nucleolar RNA-associated protein 22
CNAG_01148	-	-	-	-	-1.84845	-	FK506-binding protein 4
CNAG_01153	-	-	-	-	-1.17915	-	small subunit ribosomal protein S13e
CNAG_01154	-	-	-	-	2.19299	-	-
CNAG_01155	-	-	-	1.82192	1.75249	-	glycerol kinase
CNAG_01158	-	-	-	-	1.24851	-	branchpoint-bridging protein
CNAG_01161	-	-	-	-	-1.14478	-	hypothetical protein
CNAG_01163	-	-	-	-	1.39553	-	DNA repair and recombination protein RAD54-like protein
CNAG_01168	-	-	-	-	-2.75253	-	H/ACA ribonucleoprotein complex subunit 4
CNAG_01171	-	-	-	-	-4.46271	-	-
CNAG_01172	-	-	-	-	-4.41416	-	parallel beta-helix repeat protein
CNAG_01173	-	-	1.04	-1.29738	-	-	LAG1 family transcription factor, putative
CNAG_01179	-	-	-	-	-3.69355	-	DNA-directed RNA polymerase I and III subunit RPAC1
CNAG_01180	-	-	-	-	-1.93113	-	hypothetical protein
CNAG_01183	-	-	-	-	-2.09356	-	hypothetical protein
CNAG_01185	-	-	-	-	2.75196	-	-
CNAG_01189	-	-	-	-	-4.6004	-	DNA-directed RNA polymerase I subunit RPA1
CNAG_01191	-	-	-	-	-1.00792	-	long-chain fatty acid transporter
CNAG_01192	9.68382	-	10.3403	-	-	-	-
CNAG_01193	-	-	-	-4.88644	-	-	-
CNAG_01195	-	-	-	-	1.90672	-	cation-transporting ATPase 13A3/4/5
CNAG_01196	-	-	-	-	1.93508	-	tyrosyl-DNA phosphodiesterase 1
CNAG_01197	-	-	-	-	-1.81423	-	ran GTPase-activating protein 1
CNAG_01201	-	-	-	-	-1.77517	-	hypothetical protein
CNAG_01202	-	-	-	-	-2.10384	-	-
CNAG_01203	-	-	-	-	-1.06601	-	dual specificity phosphatase 12
CNAG_01212	-	-	-	-	1.18164	-	-
CNAG_01216	-	-	-	-	1.348	-	6-phosphogluconolactonase
CNAG_01223	-	-	-	-	-1.17188	-	-
CNAG_01224	-	-	-	-	-1.26544	-	large subunit ribosomal protein L18-A
CNAG_01229	-	-	-	-	-1.45248	-	L-mandelate dehydrogenase
CNAG_02070	-	-	-	3.47236	2.32983	1.31064	chitin deacetylase 2
CNAG_01231	-1.52104	-	-	-1.63795	-	-	agmatinase
CNAG_01232	-	-	-	-	1.6183	-	calcium-translocating P-type ATPase, PMCA-type
CNAG_01233	-	-	-	-	-2.33456	-	hypothetical protein
CNAG_01234	-	-	-	-	2.61194	-	-
CNAG_01236	-	-	-	-	-1.64264	-	rRNA-processing protein EBP2
CNAG_01237	-	-	-	-	2.26546	-	-
CNAG_01238	-	-	-	-	-2.3588	-	arginine biosynthesis ArgJ, mitochondrial
CNAG_01239	-	-	-	-	-2.03711	1.05001	Chitin deacetylase
CNAG_01251	-	-	-	-	1.57218	-	E3 ubiquitin-protein ligase TRIP12
CNAG_01257	-	-	-	-	1.80024	-	aldo-keto reductase
CNAG_01261	-	-	-	1.49076	1.65613	-	myosin I binding protein
CNAG_01263	-	-	-	-	-1.13452	-	vacuolar transporter chaperone 4
CNAG_01264	-	-	-	1.23315	-1.57269	-	homoisocitrate dehydrogenase
CNAG_01267	-	-	-	-1.3939	-	-	hypothetical protein
CNAG_01273	-	-	-	1.66004	-2.4503	2.08363	cellular nucleic acid-binding protein
CNAG_01274	-	-	-	-	-1.12602	-	coatomer subunit gamma
CNAG_01276	-	-	-	-	-3.3171	-	hypothetical protein
CNAG_01277	-	-	-	-	-3.86762	-	-
CNAG_01279	-	-	-	-	-1.89816	-	ubiquitin-conjugating enzyme E2 S
CNAG_01283	-	-	-	-	-1.87583	-	beta-1,2-xylosyltransferase
CNAG_01284	-	-	-	-	1.09009	-	ATPase
CNAG_01297	-	-	-	-	-10.0374	-	-
CNAG_01301	-	-	-	-	1.57845	-	hypothetical protein
CNAG_01304	-	-	-	-	-1.0128	-	polynucleotide 5'-hydroxyl-kinase GRC3
CNAG_01307	-	-	-	-	2.35998	-	endoplasmic reticulum protein
CNAG_01308	-	-	-	-	2.04902	-	-
CNAG_01309	-	-	-	-	-1.08596	-	arf/Sar family protein
CNAG_01314	-	-	-	-1.30904	-	-	vacuolar protein
CNAG_01325	-	-	-	-	-2.99154	-	DASH complex subunit SPC19
CNAG_01331	-1.10265	-	-	-1.72823	-1.64414	-	-
CNAG_01334	-	-	-	-	-8.85547	-	hypothetical protein, variant
CNAG_01335	-	-	-	-	-4.63284	-	-
CNAG_01338	-	-	-	-	2.49622	-	xeroderma pigmentosum group C-complementing protein
CNAG_01339	-	-	-	-	-1.4333	-	cytoplasmic protein
CNAG_01341	-	-	-1.02748	1.76853	2.5642	-	mannose-6-phosphate isomerase
CNAG_01348	-	-	-	1.19471	1.13799	-	cyanate hydratase
CNAG_01349	-	-	-	-6.88807	-	-	hypothetical protein
CNAG_01358	-	-	-	-8.38163	-	-	hypothetical protein
CNAG_01359	-	-	-	-	1.65707	-	DNA-directed RNA polymerase II subunit RPB7
CNAG_01362	-	-	-	-1.89928	2.43195	-1.72746	-
CNAG_01363	-	-	-	-	-2.90068	-1.32696	XPA-binding protein 1
CNAG_01365	-	-	-	-	1.84903	-	-
CNAG_01368	-	-	-	-	-	8.03964	-
CNAG_01369	-	-	-	-	3.38649	-	-
CNAG_01370	-	-	-	-	1.55979	-	-
CNAG_01372	-	-	-	-	-1.20984	-	hypothetical protein
CNAG_01373	-	-	-	-4.5565	-	-4.70216	septin ring protein
CNAG_01375	-	-	-	-	2.12473	-	Putative actin-binding protein
CNAG_01376	-	-	-	-	1.509	-	stress response protein NST1
CNAG_01379	-	-	-	-	-1.9176	-	-
CNAG_01380	-	-	-	-	1.44173	-	Phosphatidylserine decarboxylase
CNAG_01384	-	-	-	-	-	1.80592	hypothetical protein
CNAG_01386	-1.15635	-	-	-	2.19025	-	phosphatidylinositol glycan, class P
CNAG_01387	-	-	-	-	2.55402	-	hypothetical protein
CNAG_01390	-	-	-	-	-2.15386	-	adenine phosphoribosyltransferase
CNAG_01391	-	-	-	-	1.29833	-	cell division cycle protein 37
CNAG_01392	-	-	-	-	-1.31392	-	-
CNAG_01397	-	-	-	-	-2.09465	-	-
CNAG_01404	-	-	-	-	-1.96499	-	hsp71-like protein
CNAG_01412	-	-	-	-	2.35329	-	phosphatidate phosphatase LPIN
CNAG_01417	-1.79254	-	-	-	-	-	-
CNAG_01419	-	-	-	-	1.03966	-	-
CNAG_01421	-	-	-	-	-7.65337	-	hypothetical protein
CNAG_01422	-	-	-	-	2.36121	-	endoplasmic reticulum protein
CNAG_01424	-	-	-	-	1.19028	-	hypothetical protein
CNAG_01432	-	-	-	-	-2.74308	-	ribosome assembly protein 4
CNAG_01435	-	-	-	-	-1.18044	-	serine-tRNA ligase
CNAG_01437	-	-	-	-	-1.99093	-	ribosomal RNA assembly protein
CNAG_01439	-	-	-	-	-1.23292	-	U4/U6 small nuclear ribonucleoprotein PRP4
CNAG_01440	-	-	-	1.06303	-	-	hypothetical protein
CNAG_01441	-	-	-	-	-10.2653	-	hypothetical protein
CNAG_01442	-	-	-	-	-2.2177	-	cysteine desulfurase IscS
CNAG_01443	-	-	-	-	-3.87748	-	hypothetical protein
CNAG_01446	-	-	-1.35815	1.60869	2.18593	-	-
CNAG_01448	-	-	-	-	1.39195	-	-
CNAG_01452	-	-	-	-	-1.01653	-	mat3 pheromone repeat protein
CNAG_01455	-	-	-	-	-3.68608	-	large subunit ribosomal protein L39
CNAG_01464	-	-	-	1.08436	-	1.7514	Flavohemoglobin
CNAG_01467	10.0217	-	9.75263	-	-	-	solute carrier family 35, member F5
CNAG_01468	-	-	-	-	-7.11765	-	hypothetical protein
CNAG_01473	1.05162	-	-	-	-	-	hypothetical protein
CNAG_01474	-	-	-	1.47503	-	-	-
CNAG_01477	-	-	-	-	-2.66536	-	Serine palmitoyltransferase
CNAG_01478	-	-	-	-	1.51126	-	monooxygenase
CNAG_01479	-	-	-	-	2.92465	-	hypothetical protein
CNAG_01486	1.43489	-	1.24421	-1.12875	-1.22454	-	large subunit ribosomal protein L15-A
CNAG_01489	-	-	-	-1.88838	-	-	maltose O-acetyltransferase
CNAG_01490	-1.32258	-	-	-	-	-	-
CNAG_01492	-	-	-	-	1.51155	-	hypothetical protein
CNAG_01493	-1.59008	-	-	-	1.05956	-	-
CNAG_01495	-1.14578	-	-	-	-1.28673	-	myo-inositol 2-dehydrogenase
CNAG_01499	-	-	-	-1.24741	-	-	hypothetical protein
CNAG_01500	-	-	-	3.12432	-	2.57316	Taurine dioxygenase
CNAG_01501	-	-	-	-10.0538	-	-	hypothetical protein
CNAG_01518	-	-	-	-	10.1962	-	-
CNAG_01527	-	-	-	7.80811	-	-	-
CNAG_01536	-	-	-	-	-8.20089	-	myosin heavy chain
CNAG_01539	-	-	-	-	-2.28339	1.03668	Myo-inositol-1-phosphate synthase
CNAG_01541	-1.90329	-	-	-1.8534	-	-	hypothetical protein
CNAG_01552	-	-	-	3.98591	-	4.02042	blocked early in transport 1
CNAG_01553	-	-	-	-	1.77571	-	CORD and CS domain-containing protein
CNAG_01554	-10.8641	-	-	-	-	-	sorting nexin-4
CNAG_01555	-	-	-	2.4181	-	-	hypothetical protein
CNAG_01558	-	-	-	2.05588	2.34868	-	chlorophyll synthesis pathway protein BchC
CNAG_01560	-	-	-	-	-7.59822	-	-
CNAG_01562	-	-	-	-	-2.60212	-	pr4/barwin domain protein
CNAG_01565	-	-	-	-	-1.39731	-	biotin-[acetyl-CoA-carboxylase] ligase
CNAG_01574	-1.42997	-	-	-	1.78284	-	hypothetical protein
CNAG_01577	-	-	-	-	-	12.9832	glutamate dehydrogenase (NADP)
CNAG_01578	-	-	-	1.02498	1.31917	-	hypothetical protein
CNAG_01584	-	-	-	-	1.44615	-	hydrolase
CNAG_01585	-	-	-	1.63831	1.62174	-	-
CNAG_01594	-	-	-	-	-1.63053	-	glycine dehydrogenase
CNAG_01598	-	-	-	-	-2.35846	-	template-activating factor I
CNAG_01599	-	-	-	-	-1.06152	-	hypothetical protein
CNAG_01601	-	-	-	-	1.65656	-	lipase
CNAG_01602	-	-	-	-	1.28523	-	IQ domain-containing calmodulin-binding protein
CNAG_01604	-	-	-	-	1.909	-	TIGR01458 family HAD hydrolase
CNAG_01605	-1.34228	-	-	-1.38047	-	-	-
CNAG_01608	-	-	-	-	-9.2958	-	nuclear GTP-binding protein
CNAG_01611	-	-	-	-1.4205	-2.03526	-	infection related protein of unknown function
CNAG_01613	-	-	-	-	1.79857	-	-
CNAG_01621	-	-	-	-	-	-13.5186	hypothetical protein
CNAG_01623	-	-	-	-	-2.31233	-	tRNA pseudouridine(55) synthase
CNAG_01624	-	-	-	-	-1.46225	-	hypothetical protein
CNAG_01625	-	-	-	-	-1.5592	-	-
CNAG_01626	-13.053	-	-	-13.9224	1.80059	-	transcriptional adapter 2-alpha
CNAG_01627	-	-	-	-	-2.71887	-	amino oxidase
CNAG_01628	-	-	-	-	-1.03997	-	small subunit ribosomal protein S20
CNAG_01629	-	-	-	-	-3.51025	-	multifunctional methyltransferase subunit TRM112
CNAG_01632	-	-	-	-	1.59539	-	-
CNAG_01633	-	-	-	-	1.05908	-	anaphase-promoting complex subunit 5
CNAG_05079	-3.07702	-	-	-7.25835	-10.4025	-4.14425	-
CNAG_01639	-	-	-	-	-2.02748	-	elongation factor G, mitochondrial
CNAG_01640	-	-	-	-	1.4003	-	Cold sensitive for fermentation protein 1, putative
CNAG_01643	-	-	-	-	-1.51349	-	hypothetical protein
CNAG_01648	-	-	-	-	2.20625	-	Histone H4
CNAG_01653	-	-	-	-2.89827	-4.81957	-	cytokine inducing-glycoprotein
CNAG_01657	-	-	-	-	-2.10748	-	fumarate hydratase, mitochondrial
CNAG_01664	-	-	-	-	-2.85544	-	CMGC/CDK/CDC2 protein kinase
CNAG_01670	1.03427	-	-	-	2.11494	-	hypothetical protein
CNAG_01671	-7.86267	-	-	-	-1.66885	-	acetyl/propionyl CoA carboxylase
CNAG_01673	-	-	-	-	-1.24652	-	hypothetical protein
CNAG_01675	-	-	-	-1.39376	-	-	tagatose-bisphosphate aldolase
CNAG_01678	-	-	-	-	1.42047	-	Na /H exchanger AnNHA1
CNAG_01680	-	-	-	-	-4.77471	-8.81483	3-methylcrotonyl-CoA carboxylase alpha subunit
CNAG_03408	-	-	-	3.22139	1.62702	1.43014	Monosaccharide transporter
CNAG_01686	-	-	-	-	-	-1.35387	-
CNAG_01687	-	-	-	-	-1.3825	-	Atypical/RIO/RIO2 protein kinase
CNAG_01689	-	-	-	-	2.04032	-	hypothetical protein
CNAG_01695	-	-	-	-	2.61367	-	hypothetical protein
CNAG_01696	-	-	-	-	3.20632	-	chaperone DnaJ, variant
CNAG_01697	-	-	12.5902	13.505	-	12.7592	COP9 signalosome subunit 12-like protein
CNAG_01699	-	-	-	-	-1.28904	-	histone deacetylase 1/2
CNAG_01704	-	-	-	1.13769	-	-	serine/threonine protein kinase
CNAG_01707	-	-	-	1.2044	-	1.07496	Putative regulator of G-protein signaling protein
CNAG_01711	-	-	-	-	2.56319	-	glycerol-3-phosphate O- acyltransferase/dihydroxyacetone phosphate acyltransferase
CNAG_01713	-	-	-	-	1.83428	-	hypothetical protein
CNAG_01722	-	-	-	-	1.74974	-	vacuolar protein sorting-associated protein vps13
CNAG_01726	-	-	-	-	-3.56716	-	FACT complex subunit spt16
CNAG_01734	-	-	-	-	1.11501	-	pre-mRNA-splicing factor ATP-dependent RNA helicase DHX16
CNAG_01735	-2.06471	-	-	-	1.41012	1.15997	-
CNAG_01740	-	-	-	-	-1.82693	-	septin
CNAG_01741	-	-	-	-	-	-1.26085	-
CNAG_01742	-7.15669	-	-	-4.31321	-	-3.9353	aquaporin-associated protein
CNAG_01744	-	-	-	1.36646	-	-	phosphatase
CNAG_01745	-	-	-	1.12827	-	-	glycerol-3-phosphate dehydrogenase (NAD())
CNAG_01746	-	-	-	-	2.21698	-	E3 ubiquitin-protein ligase RNF14
CNAG_01750	-	-	-	-	2.37646	-	hsp72-like protein
CNAG_01751	-1.91994	-	-	1.20995	1.49895	-	hypothetical protein
CNAG_01752	-	-	-	-	-1.8789	-	solute carrier family 25 (mitochondrial 2- oxodicarboxylate transporter), member 21
CNAG_01753	-	-	-	-	1.91196	-	-
CNAG_01755	-	-	-	-	-2.26101	-	hypothetical protein
CNAG_01756	-	-	-	-	-1.86713	-	mitochondrial import inner membrane translocase subunit tim22
CNAG_01758	-	-	-	-1.5557	-1.68998	-	Polygalacturonase
CNAG_01759	-	-	-	-8.44792	-	-	vacuolar membrane protein
CNAG_01761	1.94354	-	-	-	-	-5.91427	hypothetical protein
CNAG_01769	-	-	-	-	-1.27804	-	solute carrier family 25 (mitochondrial aspartate/glutamate transporter), member 12/13
CNAG_01770	1.05193	-	-	-	-	-	mitochondrion organization and biogenesis-related protein, putative
CNAG_01776	-10.2598	-	-	1.98063	-	-	2,4-dihydroxyhept-2-ene-1,7-dioic acid aldolase
CNAG_01780	-	-	-	-	-1.92392	-	cytoplasmic protein
CNAG_01791	-	-	-	-	-1.2095	-	-
CNAG_01792	-	-	-	-	-1.88986	-	ATP-dependent DNA helicase PIF1
CNAG_01794	-	-	-	-	-1.8342	-	2-hydroxyacid dehydrogenase
CNAG_01795	-	-	-	-	2.09316	-	-
CNAG_01796	-	-	-	-1.96316	2.15903	-1.18986	-
CNAG_01800	-	-	-	-	-1.46366	-	-
CNAG_01803	-1.36422	-	-	-	-1.21022	-	-
CNAG_01813	-	-	-	-	-1.21585	-	mannose-1-phosphate guanyltransferase
CNAG_01814	-	-	-	-	-1.45924	-	hypothetical protein
CNAG_01815	-	-	-	-	1.34421	-	-
CNAG_01816	-	-	-	-	-7.49381	-	-
CNAG_01818	-	-	-	-1.42097	-1.35771	-	ATP synthase mitochondrial F1 complex assembly factor 2
CNAG_01819	-	-	-	-1.31834	-2.1583	-	large subunit ribosomal protein L1
CNAG_01820	-	-	-	-	-2.48599	-	Pyruvate kinase
CNAG_01821	-1.15078	-	-	-	2.69162	-	-
CNAG_01834	-	-	-	-	1.53272	-	-
CNAG_01840	-	-	-	1.70002	-	-	tubulin beta chain
CNAG_01846	-4.84702	-11.8671	-	-5.54692	-	-	flavoprotein
CNAG_01847	-9.71093	-	-	-	-	-	hypothetical protein
CNAG_01848	-	-	-	-	1.67831	-	hypothetical protein
CNAG_01852	-	-	-	-2.85576	-	-	CCR4-NOT transcription complex subunit 2
CNAG_01853	-	-	-	-	3.52394	-	splicing factor 3B subunit 5
CNAG_01855	-	-	-	-1.01116	-	-	hypothetical protein
CNAG_01858	-	-	-	-1.06064	-	-	hypothetical protein
CNAG_01861	-	-	-	-	-2.09949	-	26S proteasome non-ATPase regulatory subunit 10
CNAG_01864	-	-	-	-	-1.88354	-	hypothetical protein
CNAG_12392	-	-	-	-6.44518	-1.68287	-6.75214	hypothetical protein
CNAG_01877	-	-	-	-	-3.41922	-	GMP synthase [glutamine-hydrolyzing]
CNAG_01878	-	-	-	-	-2.29969	-	myo-inositol 2-dehydrogenase
CNAG_01879	-	-	-	3.65186	-	2.64829	cathepsin A (carboxypeptidase C)
CNAG_01882	-	-	-	-	1.55613	-	histone-lysine N-methyltransferase, H3 lysine-79 specific
CNAG_01884	-	-	-	-	-1.1597	-	large subunit ribosomal protein L3
CNAG_01889	-1.15793	-	-	-	-	-	Glutathione S-transferase
CNAG_01890	-	-	-	-	-1.48609	-	5-methyltetrahydropteroyltriglutamate- homocysteine S-methyltransferase
CNAG_01892	-	-	-	-	2.33268	-	-
CNAG_01893	-	-	-	-	1.48477	-	glutathione S-transferase Gst3
CNAG_01894	-	-	-	-	-10.4287	-	aspartate-tRNA ligase
CNAG_01895	-	-	-	-	1.73563	-	-
CNAG_01897	1.00476	-	-	1.50262	1.55945	-	bromodomain-containing factor 1
CNAG_01898	-	-	-	-	-9.48225	-	protein MAK11
CNAG_01903	-	-	-	-	-8.77517	-	hypothetical protein
CNAG_01909	-	-	-	-	-7.75677	-	-
CNAG_01913	-	-	-	-	2.02063	-	hypothetical protein
CNAG_01916	-	-	-	-	-10.0943	-	DNA mismatch repair protein msh6
CNAG_01920	-	-	-	-	1.16981	-	Polyubiquitin
CNAG_01923	-	2.38636	-	-	-	-	ATPase GET3
CNAG_01924	-	-	-	-	1.48331	-	hypothetical protein
CNAG_01925	-	-	-	-	-	1.36918	hypothetical protein
CNAG_01926	-	-	-	1.25308	-	-	peroxisome targeting signal receptor
CNAG_01936	-	-	-	-	-2.59263	-	Sugar transporter
CNAG_01939	-1.51823	-	-	-	-	-	hypothetical protein
CNAG_01940	-	-	-	-	-9.28717	-	Alpha-amylase
CNAG_01942	-	-	-	1.50719	1.71608	-	-
CNAG_01946	-	-	-	1.02706	-	-	allantoate permease
CNAG_01947	-1.87851	-	-	-1.03725	1.49108	-	-
CNAG_01952	-	-	-	-1.31318	-	-	aryl-alcohol dehydrogenase
CNAG_01953	-	-	-	-	1.69785	-	hypothetical protein
CNAG_01954	-	-	-	3.16579	-1.93633	-	-
CNAG_01955	2.29089	-	-	2.8339	-	-	Alcohol dehydrogenase
CNAG_01957	-	-	-	-	-1.2133	-	20S proteasome subunit beta 7
CNAG_01958	-	-	-	-	-2.3994	-	HET-C2 protein
CNAG_01959	-	-	-	-	-7.73507	-	condensin complex subunit 1
CNAG_01960	-8.13051	-	-	-	1.88482	-1.0739	efflux protein EncT
CNAG_01962	-	-	-	-	1.147	-	ubiquinone biosynthesis protein COQ4, mitochondrial
CNAG_01969	-	-	-	4.28829	-	4.3654	zinc metalloprotease
CNAG_01970	-	-	-	-	1.57107	-	hypothetical protein
CNAG_01972	-	-	-	-	-8.49479	-	C2H2 zinc finger protein Zas1A
CNAG_01973	-	-	-	-	1.63953	-	C2H2 zinc finger protein Zas1A
CNAG_01976	-	-	-	-	-1.42356	-	large subunit ribosomal protein L23
CNAG_01981	-	-	-	-	-3.63682	-	sulfide:quinone oxidoreductase
CNAG_01982	1.32745	-	-	-	-	-	hypothetical protein
CNAG_01983	-	-	-	-1.82493	-	-	Protein required for cytokinesis and virulence 1
CNAG_01984	-	-	-	1.09828	-	-	transaldolase
CNAG_01985	-	-	-	-	-2.15891	-	hypothetical protein
CNAG_01986	-	-	-	-	1.59909	-	-
CNAG_01990	-	-	-	-	-1.13785	-	small subunit ribosomal protein S5
CNAG_01995	-	-	-	-	-	1.70567	-
CNAG_01996	-	-	-	-	-1.42116	-	-
CNAG_01999	-	-	-	-	-1.88182	-	-
CNAG_02000	-	11.9217	-	10.6183	-	-	Short-chain dehydrogenase
CNAG_02005	-	-	-	-2.63622	-	1.66168	-
CNAG_02006	-	-	-	1.00277	1.58986	-	protein N-terminal amidase
CNAG_02007	-	-	-	-	-1.22651	-	adenylate kinase 1
CNAG_02008	-	-	-	1.66069	-	-	nuclear protein
CNAG_02013	-	-	-	-	1.16661	-	-
CNAG_02018	1.47667	-	-	-	-	-	-
CNAG_02034	-	-	-	-	-1.34914	-	hypothetical protein
CNAG_02036	-	-	-	-	-5.87763	-	putative sugar transporter
CNAG_02039	-	-	-	-	-	1.79024	Integral membrane protein
CNAG_02040	-	-	-	-2.19432	-	-	hypothetical protein
CNAG_02047	-	-	-	1.06745	-	-	-
CNAG_02049	-2.74615	-	-	-	-	-	Proline dehydrogenase
CNAG_02050	-	-	-	-	-5.86338	-	Putative MFS multidrug transporter
CNAG_02051	-	-	-	-	-8.69593	-	kinesin family member 20/23
CNAG_02054	-	-	-	-	-3.1246	-	-
CNAG_02056	-	-	-	-	-1.45051	-	-
CNAG_02057	-	-	-	-	-1.20854	-	urease accessory protein
CNAG_02059	-	-	-	-	-10.5288	-	CCR4-Not complex subunit Caf16
CNAG_02060	-	-	-	-1.38568	-10.4924	-	hypothetical protein
CNAG_02063	-11.2602	-	-	-	-	-	-
CNAG_02064	-	-	-	1.17284	1.66469	-	TATA-box-binding protein-associated factor
CNAG_02067	-	-	-	-	-1.65599	-	vacuolar protein
CNAG_02069	-	-	-	-	2.21178	-	-
CNAG_03492	-1.62932	-	-	3.05883	1.44999	2.33886	-
CNAG_02071	-	-	-	-	-1.00147	-	-
CNAG_02076	-	-	-	-	-1.45195	-	leukotriene A-4 hydrolase/aminopeptidase
CNAG_02077	-	-	-	-	-2.13597	-	elongator complex protein 5
CNAG_02083	-8.34394	-	-	-2.48817	-5.79322	2.23025	siderochrome-iron transporter
CNAG_02084	-	-	-	-	-1.46948	-	farnesyl diphosphate synthase
CNAG_02089	-	-	-	-	1.15568	-	hypothetical protein
CNAG_02090	-	-	-	-	-7.84326	-	guanine nucleotide-binding protein G(o) subunit alpha
CNAG_02093	-1.79605	-	-	-	3.24606	-	hypothetical protein
CNAG_02099	-	-	-	-	-3.78256	-	fatty acid synthase subunit beta, fungi type
CNAG_02100	-	-	-	-	-3.14603	-	fatty acid synthase subunit alpha, fungi type
CNAG_02102	-	-	-	-	-1.06126	-	-
CNAG_02105	-	-	-	-1.02778	-1.17734	-	methylated-DNA-protein-cysteine methyltransferase
CNAG_02106	-	-	-	-	-1.36408	-	mitochondrial intermembrane space import and assembly protein 40
CNAG_02107	-	-	-	-	2.20146	-1.0637	-
CNAG_02113	-	-	-	-	-1.02166	-	clathrin assembly protein
CNAG_02114	-	-	-	-	1.09766	-	hypothetical protein
CNAG_02118	-	-	-	-	-1.5573	-2.35993	-
CNAG_02119	-	-	-	-	2.5902	-	-
CNAG_02120	-	-	-	1.14111	-	-	TIGR01456 family HAD hydrolase
CNAG_02122	-	-	-	-	1.84752	-	cytoplasmic tRNA 2-thiolation protein 1
CNAG_02123	-	-	-	-	-1.31985	-	methionyl-tRNA formyltransferase
CNAG_02127	-	-	-	-	-1.07203	-	cyclin-dependent protein kinase regulator
CNAG_02128	-	-	-	-	-2.38201	-	translation initiation factor 3 subunit J
CNAG_02129	-	-	-	3.14588	2.5658	-	-
CNAG_02131	-	-	-	-	1.36128	-	iron-sulfur cluster assembly protein
CNAG_02133	-	-	-	1.37988	2.22214	-	6-phosphogluconolactonase
CNAG_02138	-	-	-	1.08072	-	-	DNA replication ATP-dependent helicase dna2
CNAG_02141	-	-	-3.37286	-	-	-	-
CNAG_02143	-	-	-	-1.07793	-	-	-
CNAG_02144	-	-	-	-	-1.35831	-	large subunit ribosomal protein L1-A
CNAG_02147	-	-	-	1.46547	-	-	cytochrome c peroxidase
CNAG_02152	9.82571	-	-	-	-	-	-
CNAG_02156	-	-	-	-	1.79629	-	hypothetical protein
CNAG_02162	-	-	-	-	-1.15588	-	U3 small nucleolar RNA-associated protein 24
CNAG_02163	-	-	-	-	-3.68844	-	hypothetical protein
CNAG_02165	-	-	-	-	1.41111	-	-
CNAG_02168	-	-	-	-	3.32373	-	-
CNAG_02170	-	-	-	-	1.85289	-	hypothetical protein
CNAG_02171	-	-	-	-	-1.31595	-	DNA polymerase eta subunit
CNAG_02174	-	-	-	-	1.07675	-	signal recognition particle protein SRP54
CNAG_02175	-	-	-	-	1.12978	-	5'-3' exoribonuclease 1
CNAG_02176	-1.02248	-	-	-	-	-	hypothetical protein
CNAG_02178	-	-	-	-	-1.53882	-	hypothetical protein
CNAG_02180	-	-	-12.7387	-11.8272	-	-	phosphate transporter
CNAG_02181	-	-	-	-	-2.46224	-	dihydrokaempferol 4-reductase
CNAG_02185	-	-	-	-	-8.32936	-	nuclear protein
CNAG_02186	-	-	-	-	-2.25036	-	myosin regulatory light chain
CNAG_02187	-	-	-	-1.03803	-	-	terbinafine resistance locus protein
CNAG_02188	-	-	-	-	1.37643	-	-
CNAG_02189	-	-	-	1.38028	-	-	Alpha-amylase
CNAG_02190	-	-	-	-	-1.48785	-	hypothetical protein
CNAG_02194	-	-	-	1.04408	-	-	AGC/NDR protein kinase
CNAG_02196	-	-	-	-	-2.12161	-	septin
CNAG_02202	-	-	-	-	-2.02416	-	Adenylylsulfate kinase
CNAG_02204	-	-	-	-	-1.8998	-	endonuclease G, mitochondrial
CNAG_02205	-	-	-	-	1.08153	-	pH-response regulator protein palC
CNAG_02208	-	-	-	1.33432	-2.51013	-	ribonucleoside-diphosphate reductase large subunit
CNAG_02209	-	-	-	-	-3.05532	-	nucleolar protein 56
CNAG_02212	-	-	-	-	-2.11291	-	translation initiation factor 3 subunit A
CNAG_02213	-	-	-	-	1.47292	-	epsin
CNAG_02215	-	-	-	-	-1.19169	-	transcriptional activator
CNAG_02216	-	-	-	-	2.3359	-	hypothetical protein
CNAG_02217	-	-	-	-	1.54705	-	Chitin synthase
CNAG_02219	-1.00825	-	-	-	1.78787	-	-
CNAG_02220	-	-	-	-	-1.58583	-	hypothetical protein
CNAG_02221	-	-	-	-	1.43671	-	solute carrier family 39 (zinc transporter), member 9
CNAG_02225	-1.2213	-	-	-1.32941	-	-	glucan 1,3-beta-glucosidase
CNAG_02226	-1.5959	-	-1.7606	-	-	-	hypothetical protein
CNAG_02230	-	-	-1.17514	-	1.48682	-	phosphoketolase
CNAG_02231	-	-	-	-	1.09926	-	cytosolic Fe-S cluster assembly factor NBP35
CNAG_02233	-	-	-	-	-1.14407	-	serine/threonine-protein kinase ATR
CNAG_02237	-	-	-	-	1.8725	-	actin cortical patch component
CNAG_02238	-	-	-	-	-3.09574	-	ubiquitin-conjugating enzyme E2 G2
CNAG_02253	-	-	-	-	3.30767	-	-
CNAG_02257	-	-	-	-	-1.22475	-	GTP-binding nuclear protein spi1
CNAG_02258	-	-	-	-1.65753	-	-	hypothetical protein
CNAG_02263	-	-	-	2.63342	2.62877	-	hypothetical protein
CNAG_02264	-	-	-	-	1.47239	-	AFG1-family ATPase
CNAG_02267	-	-	-	-	-1.05022	-	cell cycle arrest protein BUB3
CNAG_02268	-	-	-	-	-9.58768	-	nuclear membrane protein
CNAG_02270	-	-	-	-	-6.25486	-	homoserine O-acetyltransferase
CNAG_02282	-	-	-	-	1.54577	-	carboxypeptidase A4
CNAG_02284	-1.5656	-	-	-1.80544	-1.86021	-	2-oxoisovalerate dehydrogenase E1 component, alpha subunit
CNAG_02288	-	-	-	-1.02612	-	-	solute carrier family 25 (mitochondrial citrate transporter), member 1
CNAG_02291	-	-	-	-	-2.24459	-	DASH complex subunit DAM1
CNAG_02292	-	-	-	-	-2.08113	-	copper chaperone
CNAG_02297	-	-	-	-	1.81915	-1.17585	hypothetical protein
CNAG_02298	-	-	-	-	1.17405	-	niemann-Pick C1 protein
CNAG_02300	-	-	-	-	-1.00815	-	hypothetical protein
CNAG_02301	-	-	-	-	-2.99506	-	lupus La protein
CNAG_02302	-	-	-	-1.2829	-7.82921	-	-
CNAG_02307	-	-	-	-1.34916	-	-	L-serine ammonia-lyase
CNAG_02309	-	-	-	-	-1.48939	-	FK506-binding protein 2
CNAG_02312	-	-	-	-	1.72538	-	patatin-like phospholipase domain-containing protein
CNAG_02313	-	-	-	-	1.16568	-	hypothetical protein, variant
CNAG_02314	-	-	-	-	1.05418	-	hypothetical protein
CNAG_02322	-	-	-	-	-10.62	-	hypothetical protein
CNAG_02323	-	-	-	-	-11.5731	-	hypothetical protein
CNAG_02325	-	-	-	-	1.39167	-	mitochondrial protein
CNAG_02327	-	-	-	-	-3.30851	-	xaa-Pro dipeptidase
CNAG_02328	-	-	-	-	-9.90344	-	pre-rRNA-processing protein TSR1
CNAG_02330	-	-	-	-	-	1.56398	large subunit ribosomal protein L21e
CNAG_02331	-	-	-	-	-2.28537	-	small subunit ribosomal protein S9
CNAG_02332	-	-	-	-	1.87519	-	-
CNAG_02333	-	-	-	-	1.8643	-	hypothetical protein
CNAG_02335	-	-	-	1.60453	-	-	hypothetical protein
CNAG_02336	-	-	-	-11.7978	-	-	hypothetical protein
CNAG_02337	-	-	-	-1.26093	-1.2424	-	Uracil phosphoribosyltransferase
CNAG_02338	-	-	-	-3.61505	-	-4.48563	cellular nucleic acid-binding protein
CNAG_02343	-	-	-	-	-1.28176	-	hypothetical protein
CNAG_02344	-1.09989	-	-	-1.18476	-	-	Uracil phosphoribosyltransferase
CNAG_02349	-	-	-	-	1.47872	-	hypothetical protein
CNAG_02351	-	-	-	-	-	1.07062	endochitinase
CNAG_02354	-	-	-	-	-1.77945	-	large subunit ribosomal protein L2
CNAG_02355	-	-	-	-	1.56717	-	solute carrier family 35 (UDP-xylose/UDP-N- acetylglucosamine transporter), member B4
CNAG_02361	-	-	-	-	-7.15903	-	MFS transporter, ACS family, pantothenate transporter
CNAG_02365	-1.00088	-	-	-1.25811	-	-	Amidase
CNAG_02373	-12.5319	-	-	-	-	-	ATP-binding protein
CNAG_02378	-	-	-	-	-2.75742	-	H/ACA ribonucleoprotein complex subunit 2
CNAG_02382	-	-	-	-	-2.58137	-	-
CNAG_02384	-	-	-	-	-3.72453	-	hypothetical protein
CNAG_02386	-	-	-	-	-1.81535	-	hypothetical protein
CNAG_02396	-	-	-	-	1.24134	-	hypothetical protein
CNAG_02397	-	-	-	-	1.0097	-	-
CNAG_02398	-	-	-	-	2.59186	-	hypothetical protein
CNAG_02404	-	-	-	-	-1.91108	-	-
CNAG_02408	-	-	-	-	-2.8874	-	hypothetical protein
CNAG_02412	-	-	-	-1.05471	-	-	rRNA-processing protein CGR1
CNAG_02413	1.22227	-	-	-	-	-	-
CNAG_02414	-	-	-	-1.92409	-	-	-
CNAG_02417	-	-	-	-	2.09163	-	lipase/esterase
CNAG_02418	-	-	-	1.13117	-	-	asparagine-tRNA ligase
CNAG_02421	-	-	-	-	-1.68328	-	-
CNAG_02422	-	-	-	-	-1.0001	-	-
CNAG_02423	-	-	-	-	2.50431	-	-
CNAG_02434	-	-	-	-	-1.00092	-	Copper transport protein ATX1
CNAG_02435	-	-	-	-	1.09407	-	white collar 2 protein
CNAG_02437	-	-	-	-	-9.50801	-	rRNA biogenesis protein RRP5
CNAG_02438	-5.95785	-	-	-	2.06694	-	-
CNAG_02440	-	-	-	-	2.19159	-	cation-transporting ATPase
CNAG_02441	-	-	-	-	8.36997	-	hypothetical protein
CNAG_02444	-1.2619	-	-	-	-	-	-
CNAG_02445	-	-	-	-	1.57074	-	Phosphoacetylglucosamine mutase
CNAG_02459	-	-	-	-1.29868	1.06015	-	Atypical/ABC1/ABC1-A protein kinase
CNAG_02460	-	-	-	-	1.09923	-	coproporphyrinogen III oxidase
CNAG_02469	-	-	-	-	-1.91956	-	-
CNAG_02470	-	-	-	1.1108	-	-	phosphoric monoester hydrolase
CNAG_02476	1.03813	-	-	1.52108	-	-	putative transcription factor
CNAG_02477	-	-	-	-	-	-2.01052	hypothetical protein
CNAG_02479	-	-	-	-1.64895	-8.05208	-	Monosaccharide transporter
CNAG_02481	-	-	-	-	-1.91233	-	vacuolar protein
CNAG_02484	8.35437	-	-	-	-	-	peptidyl-prolyl cis-trans isomerase
CNAG_02485	-	-	-	-	1.64929	-	ATP synthase F1, gamma subunit
CNAG_02489	-	-	-	-	-5.63637	-	alcohol dehydrogenase, propanol-preferring
CNAG_02490	-	-	-	-	-3.22368	-	DNA repair protein MRE11
CNAG_02491	-	-	-	-	-3.72105	-	nuclear protein
CNAG_02499	-	-	-	-	2.22189	-	-
CNAG_02500	-	-	-	-	2.40508	-	calnexin
CNAG_02501	-	-	-	-	1.54326	-	hypothetical protein
CNAG_02505	-	-	-	-	1.08555	-	-
CNAG_02506	-	-	-	-	-1.41162	-	3,4-dihydroxy-2-butanone-4-phosphate synthase
CNAG_02507	-	-	-	-	-1.43332	-	translation initiation factor 3 subunit H
CNAG_02510	-	-	-	1.15459	1.22874	-	hypothetical protein
CNAG_02512	-	-	-	-	2.01737	-	DNA repair protein RAD16
CNAG_02515	-	-	-	-	1.02391	-	hypothetical protein
CNAG_02519	-	-	-	-	1.18596	-	mitochondria fission 1 protein
CNAG_02520	-	-	-	-	-1.17082	-	DNA-directed RNA polymerase III subunit RPC4
CNAG_02526	-	-	-	-	-	-1.19134	hypothetical protein
CNAG_02527	-	-	-	-	2.96766	-	multidrug transporter
CNAG_02534	-	-	-	-	1.09521	-	tRNA 2'-phosphotransferase
CNAG_02535	-	-	-	-	-1.32505	-	hypothetical protein
CNAG_02542	-	-	-	2.28377	2.09018	-	fructosamine kinase
CNAG_02546	-	-	-	-	-1.92985	-	transferase
CNAG_02548	-	-	-	-3.22376	-	-4.73759	-
CNAG_02550	-	-	-	-	2.46353	-	-
CNAG_02552	-1.40354	-	-	-1.28044	-	-	transketolase
CNAG_02553	-	-	-	-1.3103	-3.00763	-	Short-chain dehydrogenase
CNAG_02563	-	-	-	-	-1.84112	-	DNA polymerase delta subunit 1
CNAG_02568	-	-	-	-	1.6632	-	UBA/TS-N domain-containing protein
CNAG_02569	-	-	-	-	1.40315	-	hypothetical protein
CNAG_02574	-	-	-	-	-9.59186	-	cofactor D
CNAG_02577	-	-	-	-	1.30306	-	oxidoreductase
CNAG_02578	-	-	-	-	-4.68171	-	thyroid hormone receptor interactor 13
CNAG_02580	-	-	-	-	-1.06937	-	hypothetical protein
CNAG_02584	-	-	-	-	2.97903	-	serine/threonine-protein phosphatase 2A activator 1
CNAG_02585	-	-	-	1.21119	-	-	-
CNAG_02586	-	-	-	-	-9.2716	-	Sugar transporter
CNAG_02587	-	-	-	-1.16603	-	-	alfa-L-rhamnosidase
CNAG_02588	-	-	-	-	-8.44747	-	avenacinase
CNAG_02590	-	-	-	-	-1.30331	-	3-hydroxyisobutyrate dehydrogenase
CNAG_02591	-1.81401	-	-	-	1.20314	-	-
CNAG_02592	-	-	-	-1.96944	-	-	thioredoxin reductase GliT
CNAG_02593	-	-	-	-	1.6886	-	hypothetical protein
CNAG_02600	-	-	-	-	-	-1.06419	tartrate transporter
CNAG_02601	-	-	-	-1.49705	-	-	-
CNAG_02609	-	-	-	-	-1.01411	-	3-demethylubiquinone-9 3-O-methyltransferase
CNAG_02655	-	-	-	-	2.03515	-	hypothetical protein
CNAG_02656	-	-	-	-	-1.07352	-	translation machinery-associated protein 20
CNAG_02657	-8.95987	-	-	-	-11.5786	-	translation initiation factor 3 subunit G
CNAG_02658	-	-	-	-	-5.04331	-	hypothetical protein
CNAG_02659	-7.97222	-	-	-	-	-	hypothetical protein, variant
CNAG_02662	-	-	-	-	2.14308	-	cysteine protease atg4
CNAG_02665	-	-	-	-1.0386	-	-	hypothetical protein
CNAG_02667	-	-	-	1.39302	2.23568	-	hypothetical protein
CNAG_02673	-	-	-	1.47604	2.27177	-	-
CNAG_02674	-	-	-	-	2.91028	-	hypothetical protein
CNAG_02675	-	-	-	-	-1.06861	-	CAMK/CAMKL/GIN4 protein kinase
CNAG_02676	-	-	-	-	1.2555	-	hypothetical protein
CNAG_02678	-	-	-	-	1.8613	-1.07506	hypothetical protein
CNAG_02679	-	-	-	-	1.31923	-	mitochondrial distribution and morphology protein 31
CNAG_02680	-	-	-	-	2.55028	-	VPS15 protein kinase
CNAG_02684	-12.8292	-	-	-13.129	-	-1.00303	-
CNAG_02685	-	-	-	-	2.23656	-	-
CNAG_02687	-	-	-	-	-1.57412	-	hypothetical protein
CNAG_02691	-	-	-	-	3.79208	-	hypothetical protein
CNAG_02692	-	-	-	-	1.38302	-	nitroreductase
CNAG_02694	-	-	-	-8.94143	-	-	hypothetical protein
CNAG_02696	-	-	-	-1.01757	-	-	exocyst protein
CNAG_02697	1.61965	-	-	1.38065	2.54936	-	hypothetical protein
CNAG_02698	-	-	-	-	1.28129	-	-
CNAG_02700	-	-	-	-	1.21802	-	C2H2 type zinc finger transcription factor
CNAG_02701	-	-	-	-	4.29583	-	hypothetical protein
CNAG_02702	-	-	-	-	-1.41556	-	putative voltage-gated chloride channel
CNAG_02705	-	-	-	-2.57922	-	-	-
CNAG_02712	-	-	-	-	-1.33459	-	BUD32 protein kinase
CNAG_02713	-5.23829	-	-	-	-8.70948	-	-
CNAG_02714	-	-	-	-	-13.4412	-	elongation factor 1-beta
CNAG_02716	-	-	-	-	1.02426	-	hypothetical protein
CNAG_02718	-	-	-	-	-1.49072	-	NAD binding dehydrogenase
CNAG_02720	-	-	-	-	-2.15037	-	nuclear GTP-binding protein
CNAG_02722	-	-	-	-	-11.8467	-	aldose reductase
CNAG_02723	-	-	-	-	1.84387	-	hypothetical protein
CNAG_02725	-	-	-	-	-2.69979	-	20S proteasome subunit beta 2
CNAG_02730	-	-	-	-	1.20476	-	sorting nexin-41
CNAG_02733	-	-	-	-	-	1.48729	Monosaccharide transporter
CNAG_02735	-	-	-	-1.08488	-	-	-
CNAG_02740	-	-	-	-	-1.97679	-	hypothetical protein
CNAG_02744	-	-	-1.2776	-	-	-	-
CNAG_02750	-	-	-	-	-1.51828	-	hypothetical protein
CNAG_02751	-2.15991	-	-1.19463	-	-	-	-
CNAG_02752	-1.33394	-	-	-	-	-	-
CNAG_02753	-	-	-	-11.5965	-	-	endoplasmic reticulum protein
CNAG_02754	-	-	-	-	-1.58866	-	small subunit ribosomal protein S12e
CNAG_02758	-	-	-	-	-9.16479	-	NADH:flavin oxidoreductase/NADH oxidase
CNAG_02759	-	-	-	-	-1.71609	-	-
CNAG_02761	-	-	-	-	1.08013	-	inorganic phosphate transporter PHO88
CNAG_02765	-	-	-	2.02826	-	-	3-hydroxyisobutyrate dehydrogenase
CNAG_02775	-	-	1.0343	-	-	1.07039	BCS-inducible membrane protein
CNAG_02777	-	-	-	-	-8.1362	-	phosphate:H symporter
CNAG_02781	-	-	-	-	-6.29847	-	dihydrodipicolinate synthetase
CNAG_02785	-	-	-	-	-2.7951	-	hypothetical protein
CNAG_02792	-	-	-	-	-1.20753	-	mitochondrial chaperone BCS1
CNAG_02795	-	-	-	-	-1.84601	-	Phosphoribosylglycinamide formyltransferase
CNAG_02800	-	-	-	-1.47683	-	-	-
CNAG_02801	-	-	-	-	1.09547	-	thioredoxin
CNAG_02803	-	-	-	-	-2.27687	-	-
CNAG_02805	-	-	-	-	1.96144	-	Putative beta-type carbonic anhydrase
CNAG_02806	-	-	-	-	1.53181	-	solute carrier family 30 (zinc transporter), member 1
CNAG_02809	-	-	-	-	-1.39386	-	tRNA-specific adenosine deaminase 3
CNAG_02810	-	-	-	-	-10.3133	-	pumilio-family RNA binding protein
CNAG_02811	-	-	-	-	-1.38521	-	small subunit ribosomal protein S29
CNAG_02814	-	-	-	-	1.46628	-	glycerol-3-phosphate dehydrogenase
CNAG_02815	-	-	-	2.91256	2.53565	-	glycerol-3-phosphate dehydrogenase
CNAG_02820	-	-	-	-	1.28122	-	serine/threonine protein kinase
CNAG_02822	-1.60879	-	-	-1.81046	-	-	-
CNAG_02824	-	-	-	-	-1.26264	-	hypothetical protein
CNAG_02829	-	-	-	-	-2.63622	-	protein arginine N-methyltransferase 5
CNAG_02830	-	-	-	-	-1.20314	-	delta24(24(1))-sterol reductase
CNAG_02838	-	-	-	-	-1.51586	-	small subunit ribosomal protein S17
CNAG_02839	-	-	-	-9.86908	-	-	hypothetical protein
CNAG_02840	-	-	-	-1.6104	-	-	hypothetical protein
CNAG_02842	-	-	-	-	-1.59021	-	hypothetical protein
CNAG_02843	-	-	-	-	1.72529	-	hypothetical protein
CNAG_02845	-	-	-	-	-1.36285	-	hypothetical protein
CNAG_02846	-	-	-	-	-1.30966	-	endoplasmic reticulum protein
CNAG_02847	-	-	-	-	-3.20163	-	thymidylate kinase
CNAG_02849	-	-	-	-8.87913	-	-	glutathione transferase
CNAG_02850	-	-	-	-	-1.57756	-	glucan endo-1,3-alpha-glucosidase agn1
CNAG_12206	-	-	-	-6.35071	-4.31123	-4.23675	Threonine aldolase
CNAG_02853	-	-	-	-	-1.11385	-	amidophosphoribosyltransferase
CNAG_02854	-	-	-	-	-2.41975	-	peroxiredoxin Q/BCP
CNAG_02860	-	-	-	-	-1.38313	-	endo-1,3(4)-beta-glucanase
CNAG_02861	-	-	-	-	-1.11303	-	histidinol-phosphatase (PHP family)
CNAG_02864	-	-	-	-	-	2.5949	hypothetical protein
CNAG_02867	-	-	-	-	-1.13885	-	phosphatidylinositol phospholipase C, delta
CNAG_02869	-	-	-	-	-2.18441	-	hypothetical protein
CNAG_02871	-	-	-	-	-	-1.85559	GPI mannosyltransferase 2
CNAG_02872	-	-	-	-	5.49749	-	-
CNAG_02873	-	-	-	-	2.96868	-	signal peptidase I
CNAG_02874	-	-	-	1.11595	3.32182	-	-
CNAG_02877	-1.97933	-	-	1.0634	1.62071	-	hypothetical protein
CNAG_02881	-	-	-	-	-1.9636	-	Cytidine deaminase
CNAG_02883	-	-	-	-	1.20086	-	Ras-like GTP-binding protein, putative
CNAG_02884	-	-	-	-	-1.1753	-	DNA replication complex GINS protein PSF2
CNAG_02885	-	-	-	-	-2.37811	-	capsular associated protein
CNAG_02888	-	-	-	-	-1.21466	-	gamma-glutamyltransferase
CNAG_02892	-	-	-	-	1.30482	-	phosphatidylinositol glycan, class B
CNAG_02894	-	-	-	-	-2.16698	-	-
CNAG_02895	-	-	-	-	1.08253	-	dynamin GTPase
CNAG_02896	-	-	-	-	-1.92935	-	hydroxymethylglutaryl-CoA synthase
CNAG_02899	-	-	-	-	-1.03776	-	-
CNAG_02900	-8.93638	-	-	-1.28813	-	-	-
CNAG_02903	-	-	-	1.49531	-1.15874	-	alcohol dehydrogenase (NADP)
CNAG_02904	-1.04072	-	-	-	-1.37175	-	hypothetical protein
CNAG_02917	-	-	-	-	-3.88748	-	hypothetical protein
CNAG_02922	-	-	-	-2.044	-1.02271	-	hypothetical protein
CNAG_02923	2.80214	-	2.21391	2.90497	-	-	large subunit ribosomal protein L14
CNAG_02925	-1.45643	-	-	-2.01777	-2.9696	-	-
CNAG_02928	-	-	-	-	-1.59502	-	large subunit ribosomal protein L5e
CNAG_02929	-	-	-	-	1.3551	-	transcription initiation factor TFIID subunit 1
CNAG_02933	-	-	-	-	-	1.283	quinone oxidoreductase
CNAG_02934	-7.97786	-	-	-1.27559	1.1241	-	hypothetical protein
CNAG_02942	-1.32124	-	-	-	2.45162	-	hypothetical protein
CNAG_00270	-	-	-	2.37062	7.90688	4.50443	-
CNAG_02950	-	-10.4084	-	-	-	-	Grx4 family monothiol glutaredoxin
CNAG_02953	-	-	-	-	10.6549	-	tuberin
CNAG_02955	-	-	-	-	1.14538	-	hypothetical protein
CNAG_02958	-	-	-	-1.49413	-	-	ferroxidase
CNAG_02960	-	-	-	-	-4.6913	-	RNA exonuclease 4
CNAG_02961	-	-	-	1.47315	-	-	F-type H -transporting ATPase subunit J
CNAG_02967	-	-	-	-	1.16087	-	hypothetical protein
CNAG_02973	-	-	-	6.23815	-	5.84548	tRNA-splicing endonuclease subunit SEN2
CNAG_02974	-	-	-	1.26713	-	-	voltage-dependent anion channel protein 2
CNAG_02975	-	-	-	-	1.7632	-	hypothetical protein
CNAG_02978	-	-	-	-	-1.23544	-	hypothetical protein
CNAG_02982	-	-	-	-	-1.70188	-	U3 small nucleolar RNA-associated protein 13
CNAG_02983	-	-	-	-	-2.34245	-	-
CNAG_02984	-1.25687	-	-	-7.7385	-	-	sarcosine oxidase
CNAG_02985	-	-	-	-	1.23695	-	-
CNAG_02986	-	-	-	1.09356	1.6758	-	ADP-ribose pyrophosphatase
CNAG_02989	-	-	-	-	1.02215	-	PX domain-containing protein
CNAG_02992	-	-	-	-	-9.76907	-	actin cross-linking protein
CNAG_02994	-	-	-	-	1.03395	-	-
CNAG_02995	-	-	-	-	1.24815	-	RNA-binding protein with serine-rich domain 1
CNAG_03002	-	-	-	3.27472	3.22157	-	-
CNAG_03003	-	-	-	-	1.1589	-	chromatin structure-remodeling complex subunit SFH1
CNAG_03006	-	-	-	-	-8.23306	-	-
CNAG_03007	-	-	-	2.19138	1.40281	-	-
CNAG_03009	-	-	-	-	-1.02512	-	putative ER membrane protein
CNAG_03010	-	-	-	-	-1.63531	-	enoyl-CoA hydratase/isomerase
CNAG_03011	-	-	-	-1.83165	-1.40705	-	glycerate-and formate-dehydrogenase
CNAG_03013	-	-	-	1.08724	-	-	OPT family small oligopeptide transporter
CNAG_03014	-	-	-	-1.25921	-	-	dolichyldiphosphatase, variant
CNAG_03015	-	-	-	-	-1.23337	-	large subunit ribosomal protein L37-A
CNAG_03016	-	-	-	-	1.0777	-	-
CNAG_03019	-	-	-	-	-1.88693	-	long-chain acyl-CoA synthetase
CNAG_03021	-	-	-	-1.59033	-	-	hypothetical protein
CNAG_03022	-11.6538	-	-	-	-	-	hypothetical protein
CNAG_03023	-	-	-	-	-9.30592	-	-
CNAG_03024	-	-	-	-	1.32949	-	AGC protein kinase
CNAG_03036	-	-	-	-	2.31743	-	potassium ion transporter, variant
CNAG_03037	-	-	-	-	-8.97687	-	hypothetical protein
CNAG_03040	-	-	-	1.45473	1.61107	-	transketolase
CNAG_03043	-	-	-	-	-6.88595	-	-
CNAG_03044	-	-	-	-	-7.24671	-	-
CNAG_03046	-	-	-	1.15991	-	-	hypothetical protein
CNAG_03047	-	-	-	1.76847	-	-	hypothetical protein
CNAG_03050	-1.99775	-	-	-2.28128	-	-	hypothetical protein
CNAG_03053	-	-	-	-	-1.29311	-	large subunit ribosomal protein L23
CNAG_03054	-	-	-	-	1.75358	-	-
CNAG_03056	-1.48211	-	-	-2.53719	-	-	-
CNAG_03057	-	-	-	-	-8.42035	-	-
CNAG_03058	-1.39954	-	-	1.71361	1.61519	-	hypothetical protein
CNAG_03059	-	-	-	1.13822	2.97254	-	hypothetical protein
CNAG_03060	-	-	-	-	1.39394	-	multiple drug resistance protein
CNAG_03071	-	-	-	-1.26235	-2.37974	-	hypothetical protein
CNAG_03072	-	-	-	1.48026	-	-	enolase
CNAG_03080	-	-	-	-	-2.52668	-	fatty acid elongase
CNAG_03082	-	-	-	-	2.80009	-	cupin domain-containing protein
CNAG_03083	-2.61985	-	-	-1.45637	-	-	cupin domain-containing protein
CNAG_03085	-	-	-	-	-	-7.49329	-
CNAG_03086	-	-	-	-	1.61684	-	hypothetical protein
CNAG_03096	-	-	-	-	-1.56953	-	UDP-glucose 4-epimerase
CNAG_03102	-	-	-	-	1.32718	-	hypothetical protein
CNAG_03106	-	-	-	-	-1.00598	-	-
CNAG_03109	-	-	-	-	-1.18741	-	ubiquitin carboxyl-terminal hydrolase 14
CNAG_03113	-1.44551	-	-	-	1.43333	-2.16163	-
CNAG_03114	-	-	-	-	1.41362	-	-
CNAG_03117	-	-	-	-	1.07252	-	-
CNAG_03128	-	-	-	-	-1.79388	-	gamma-glutamyltransferase
CNAG_03132	-	-	-	-	-	-7.23581	hypothetical protein
CNAG_03133	-	-	-	-	1.38795	-	UDP-glucose,sterol transferase
CNAG_03134	-1.08351	-	-	-1.58272	-2.70749	-	3-hydroxybutyryl-CoA dehydrogenase
CNAG_03137	-	-	-	-	-1.43781	-	CMGC/CDK protein kinase
CNAG_03140	-	-	-	-	-1.5194	-1.69353	Sugar transporter
CNAG_03141	-	-	-	-9.81877	1.37601	-	-
CNAG_03142	-	-	-	2.09266	2.02047	-	-
CNAG_03143	-	-	-1.77371	1.31719	-	-1.3141	-
CNAG_03148	-	-	-	-	-9.3822	-	nuclear condensin complex protein
CNAG_03153	-1.45772	-	-	-	-	-	SEC14 cytosolic factor
CNAG_03154	-	-	-	-	1.77397	-	hypothetical protein
CNAG_03155	-	-	-	-	1.05535	-	ENTH domain-containing protein
CNAG_03156	-	-	-	-	-2.23051	-	hypothetical protein
CNAG_03159	-	-	-	-	-4.18201	-	cytoplasmic protein
CNAG_03160	-	-	-	-	1.61602	-	DNA cross-link repair 1A protein
CNAG_03162	-	-	-	-	2.53776	-	vacuolar protein
CNAG_03163	-	-	-	-	1.6673	-	hypothetical protein
CNAG_03168	-	-	-	-	-1.86688	-	sulfite reductase (NADPH) flavoprotein alpha- component
CNAG_03172	-1.34931	-	-	-	-1.58422	-	hypothetical protein
CNAG_03644	-8.27276	-	-	-4.02624	-4.78094	-5.09881	DNA damage-binding protein 1
CNAG_03178	-	-	-	-	1.91307	-	hypothetical protein
CNAG_03179	-	-	-	-	9.80525	-	-
CNAG_03182	-	-	-	-	2.17388	-	U4/U6.U5 tri-snRNP-associated protein 3
CNAG_03184	-	-	-	-	-8.25493	-	BUB protein kinase
CNAG_03186	-	-	-	-	-1.30633	-	THO complex subunit 4
CNAG_03188	-	-10.9569	-	-	-	-	histone-lysine N-methyltransferase, H3 lysine-36 specific
CNAG_03189	-	-	-	-	-1.69549	-	DIL and Ankyrin domain-containing protein
CNAG_03191	-	-	-	-	1.48539	-	hypothetical protein
CNAG_03192	-	-	-	-	2.05776	-	tRNA-specific adenosine deaminase 1
CNAG_03194	-3.08733	-	-	-3.94221	-1.06736	-	Saccharopine dehydrogenase
CNAG_03196	-	-	-	-	-1.65164	-	Orotate phosphoribosyltransferase
CNAG_03198	-	-	-	-	3.31532	-	small subunit ribosomal protein S8e
CNAG_03204	-1.02459	-	-	-1.59718	-	-	hypothetical protein
CNAG_03205	-	-	-	-	-3.33787	-	ATP-dependent RNA helicase ROK1
CNAG_03210	-	-	-	-	1.96278	-	SAGA-associated factor 73
CNAG_03217	-	-	-	-	1.87044	-	-
CNAG_03221	-	-	-	-	-1.81308	-	large subunit ribosomal protein L29
CNAG_03225	-	-	-	-	-1.92944	-	malate dehydrogenase, NAD-dependent
CNAG_03227	-	-	-	-	1.13894	-	hypothetical protein
CNAG_03228	-	-	-	-	1.22138	-	-
CNAG_03231	-8.15193	-	-8.21572	-	-	-	-
CNAG_03232	-	-	-	-	1.26706	-	-
CNAG_03233	-	-	-	-	1.11779	-	yippee-like, putative
CNAG_03234	-	-	-	-	1.76566	-	-
CNAG_03236	-	-	-	-	-1.06686	-	-
CNAG_03237	-	-	-	-	-2.92523	-	-
CNAG_03238	-9.87525	-	-	-	-	-	dioxygenase subfamily protein
CNAG_03242	-	-	-	-1.09637	-2.01056	-	solute carrier family 25 (peroxisomal adenine nucleotide transporter), member 17
CNAG_03243	-	-	-	-	-1.43282	-	2-Nitropropane dioxygenase
CNAG_03244	-	-	-	-	1.11242	-	-
CNAG_03246	-	-	-	-	-1.833	-	18S rRNA biogenesis protein RCL1
CNAG_03262	-	-	-	-	-3.24295	-	myo-inositol-1(or 4)-monophosphatase
CNAG_03263	-	-	-	-	-1.83102	-	translation elongation factor Tu
CNAG_03266	-	-	-	1.14337	-1.6977	-	malate dehydrogenase, NAD-dependent
CNAG_03268	-1.53825	-	-	-	1.22517	-1.24883	hypothetical protein
CNAG_03269	-	-	-	-1.33067	-	-	Aldehyde dehydrogenase
CNAG_03272	-	-	-	-9.57991	-7.842	-	-
CNAG_03274	-	-	-	-	-1.12894	-	solute carrier family 25 (mitochondrial S- adenosylmethionine transporter), member 26
CNAG_03275	-	-	-	-	-1.08452	-	glutaryl-CoA dehydrogenase
CNAG_03281	-	-	-	-	-2.17884	-	glycine-rich RNA binding protein, variant 2
CNAG_03282	-	-	-	-	2.11594	-	hypothetical protein
CNAG_03286	-	-	-	-	-1.03576	-	hypothetical protein
CNAG_03287	-	-	-	-	-1.44354	-	28 kda golgi snare protein
CNAG_03290	-	-	11.6752	-	-	-	ste/ste20/ysk protein kinase
CNAG_03291	-	-	-	-	-1.18355	-	hypothetical protein
CNAG_03292	-	-	-	-	-	8.54262	hypothetical protein
CNAG_03293	-	-	-	-	-1.07846	-	pre-rRNA-processing protein TSR2
CNAG_03297	-	-	-	-	-1.11463	-	histone acetyltransferase type B subunit 2
CNAG_03299	-	-	-	-	-1.07357	-	coatomer beta subunit
CNAG_03302	-	-	-	-	-4.48047	-	protein LTV1
CNAG_03309	-	-	-	-	1.39777	-	-
CNAG_03310	-	-	-	-	-2.44434	-	nicotinamide N-methyltransferase
CNAG_03312	-	-	-2.15336	-	-	-	-
CNAG_03313	-	-	-	-	-	1.25501	-
CNAG_03318	-	-	-	2.1389	-	2.57588	-
CNAG_03320	-	-	-	7.96415	-	-	Mannose-1-phosphate guanylyltransferase
CNAG_03322	-	-	-	-	-2.78973	-	UDP-glucuronate decarboxylase
CNAG_03323	-	-	-	-	-2.71202	-	-
CNAG_03324	-	-	-	-	-1.12467	-	hypothetical protein
CNAG_03325	-	-	-	-	-1.4046	-	ChAPs family protein
CNAG_03326	-	-	-	-	-3.2712	-	Chitin synthase
CNAG_03328	-	-	-	-	-2.60274	-	hypothetical protein
CNAG_03329	-	-	-	-	-1.39438	-	PHD-finger protein
CNAG_03330	-	-	-	-	-1.36289	-	RecQ-mediated genome instability protein 1
CNAG_03332	-	-	-	-	-1.00573	-	replication factor C subunit 2/4
CNAG_03333	-	-	-	-	2.27607	-	cytoplasmic protein
CNAG_03336	-	-	-	-	-2.187	-	hypothetical protein
CNAG_03340	-	-	-	-	-7.93579	-	flavonol synthase
CNAG_03341	-	-	-	-	-10.3928	-	minichromosome maintenance protein 2
CNAG_03342	-	-	-	-	-10.2209	-	tRNA (guanine-N(7)-)-methyltransferase subunit TRM82
CNAG_03346	-	-8.97064	-	-	-12.7133	-	bZip transcription factor, putative
CNAG_03347	-	-	-	-	3.13438	-	ATP-dependent Clp protease ATP-binding subunit ClpB
CNAG_03353	-	-	-	-	-2.72785	-	hypothetical protein
CNAG_03355	-	-	-	-	1.33632	-	Two-component-like sensor kinase
CNAG_03357	-	-	-	-	-1.7966	-	-
CNAG_03358	-	-	-	1.62503	1.62471	-	Phosphoglycerate kinase
CNAG_03359	-	-	-	-	-1.15235	-	cytochrome c oxidase subunit 7
CNAG_03365	-	-	-	-	1.10689	-	hypothetical protein
CNAG_03367	-	-	-	-	-1.32217	-	Uridine kinase
CNAG_03369	-	-	-	2.35325	-	-	WEE protein kinase
CNAG_03370	-	-	-	-	1.53649	-	calcium-binding protein NCS-1
CNAG_03372	-	-	-	-	1.24726	-	vacuolar protein-sorting protein bro1
CNAG_03373	-	-	-	-2.09696	-	-	-
CNAG_03375	-	-	-	-	-1.31464	-	Succinyl-CoA synthetase alpha subunit
CNAG_03385	-	-	-	-	-1.67295	-	-
CNAG_03390	-	-	-	-	-9.75602	-	AAA family ATPase
CNAG_03393	-	-	-	-	-1.02202	-	acyl-CoA thioesterase II
CNAG_03397	-	-	-	-	-3.77196	-	-
CNAG_03398	-	-	-	-8.67201	-	-	solute carrier family 39 (zinc transporter), member 1/2/3
CNAG_03400	-1.08475	-	-	-	-1.64532	-	oxidoreductase
CNAG_03405	-	-	-	-	-3.28539	-	-
CNAG_03565	-1.12022	-	-	2.2441	1.75481	1.75404	hypothetical protein
CNAG_03415	-	-	-	-	1.01656	-	-
CNAG_03421	-	-	-	-	1.13696	-	hypothetical protein
CNAG_03424	-	-	-	-	-1.20219	-	hypothetical protein
CNAG_03425	-	-	-	-	-10.0618	-	-
CNAG_03426	-	-	-	-	-4.51847	-	GDP-mannose transporter 2
CNAG_03436	-	-	-	-	-2.53523	-	Alanine transaminase
CNAG_03438	-	-	-	-	3.67675	-	hexose transporter
CNAG_03441	-	-	-	-	-10.1224	-	small subunit ribosomal protein S21
CNAG_03449	-	-	-	-1.30749	-	-	DNA repair protein
CNAG_03453	-	-	-	-	-8.89892	-	kinesin family member 11
CNAG_03454	-	-	-	-10.0932	-	-	-
CNAG_03455	-8.85188	-	-	-	-	-	hypothetical protein
CNAG_03456	-	-	-	-	-1.10425	-	hypothetical protein
CNAG_03457	-	-	-	-	-1.78414	-	arginine-tRNA ligase
CNAG_03458	-	-	-	-1.11642	-1.18997	-	hypothetical protein
CNAG_03461	-	-	-	-1.57192	1.00853	-1.12489	-
CNAG_03463	-	-	-	-	1.55694	-	hypothetical protein
CNAG_03475	-	-	-	-	-1.06851	-	-
CNAG_03482	-	-	-	-	2.23331	-	Thiol peroxidase
CNAG_03483	1.08162	-	-	-	-	-	protein GET1
CNAG_03484	-	-	-	-	-1.15153	-	kinetochore protein Mis13/DSN1
CNAG_03487	-	-	-	-	-2.55031	-	-
CNAG_03490	-	-	-	-	-	-2.95226	-
CNAG_03491	-	-	-	-	-	7.02572	cleavage and polyadenylation specificity factor subunit 5
CNAG_01683	-	-	-	2.07851	1.78984	1.23112	-
CNAG_03498	-	-	-	-1.94963	-	-	metalloreductase
CNAG_03502	-	-	-	-	1.44033	-	magnesium transporter
CNAG_03504	-	-	-	-	-8.85779	-	-
CNAG_03510	-	-	-	-	-1.05633	-	large subunit ribosomal protein L36e
CNAG_03516	-	-	-	-	-1.19306	-	-
CNAG_03517	-	-	-	1.31826	1.89395	-	NADH dehydrogenase
CNAG_03518	-6.53448	-	-	-	-	-	Phenylacrylic acid decarboxylase
CNAG_03519	-	-	-	-8.28667	-	-	cytoplasmic protein
CNAG_03524	-1.34628	-	-	-	-	1.37366	transmembrane receptor
CNAG_03526	-	-	-	-	1.83688	-	chromosome transmission fidelity protein 8
CNAG_03539	-	-	-	-	-8.33087	-	-
CNAG_03541	-	-	-	-	-1.58091	-	hypothetical protein
CNAG_03542	-	-	-	-	-1.84663	-	Arginase
CNAG_03543	-	-	-	-	1.56574	-	hypothetical protein
CNAG_03545	-1.97458	-	-	-	-	-	-
CNAG_03552	-	-	-	-	-1.4775	-	-
CNAG_03553	-	-	-	-	1.51406	-	hypothetical protein
CNAG_03554	-	-	-	-	-1.10372	-	coatomer protein complex, subunit alpha (xenin)
CNAG_03557	-	-	-	-	-10.7897	-	transcription initiation factor TFIIA small subunit
CNAG_03560	-	-	-	-1.29422	-	-	hypothetical protein
CNAG_03563	-1.50267	-	-	-	2.64498	-	aspartate-tRNA(Asn) ligase
CNAG_03564	-1.34245	-	-	1.35049	2.93797	-	hypothetical protein
CNAG_01230	-	-	-	2.06276	2.74733	1.22279	plasma-membrane proton-efflux P-type ATPase
CNAG_04142	1.69137	-	-	1.66315	3.91056	2.20606	hypothetical protein
CNAG_03567	-	-	-	1.81312	-	1.52629	RAM signaling network protein kinase, putative
CNAG_03572	-2.56941	-	-	-	2.09196	-	opsin 1
CNAG_03575	-1.21696	-	-	-	-	-	alpha-L-rhamnosidase
CNAG_03578	-	-	-	-	-1.39094	-	-
CNAG_03592	-	-	-	-	-1.56441	-	phosphomethylpyrimidine kinase
CNAG_03595	-	-	-	-	1.454	-	hypothetical protein
CNAG_03598	-	-	-	-	1.46721	-	Ubiquitin
CNAG_03599	1.95577	-	-	1.86807	-2.40419	-	mandelate racemase/muconate lactonizing enzyme
CNAG_03602	-	-	-	1.11429	-	-	U3 small nucleolar RNA-associated protein 5
CNAG_03603	-	-	-	-	-4.76047	-	ATP-dependent RNA helicase HAS1
CNAG_03605	-	-	-	-	-1.5267	-	hypothetical protein
CNAG_03609	-	-	-	-	2.39945	-	-
CNAG_03613	-	-	-	2.2539	4.25321	-	-
CNAG_03618	-	-	-	1.04192	-1.60884	-	NADPH2:quinone reductase
CNAG_03621	-	-	-	-4.72324	-5.33707	-	Cyclophilin A
CNAG_03622	-	-	-	-	-9.47667	-	cell polarity protein mor2
CNAG_03631	-	-	-	-	1.24828	-	hypothetical protein
CNAG_03634	-	-	-	-	-3.12418	-	DNA-directed RNA polymerase I subunit RPA49
CNAG_03636	-	-	-	-	-2.21295	-	DNA-directed RNA polymerase I and III subunit RPAC2
CNAG_05161	-	-	-	-3.02471	-2.18936	-2.10515	capsule related protein
CNAG_03647	-	-	-	-	-1.64395	-	hypothetical protein
CNAG_03649	-	-	-	-	-2.00994	-	hypothetical protein
CNAG_03653	-	-	-	-	-1.01333	-	-
CNAG_03655	-	-	-	-	-9.2882	-	hypothetical protein
CNAG_03658	-	-	-	-	-1.58927	-	-
CNAG_03660	-	-	-	-	-1.10952	-	lipoate-protein ligase A
CNAG_03663	-	-	-	-	-1.14757	-	L-lactate dehydrogenase
CNAG_03665	-	-	-12.9615	-	-	-12.6121	ATP-dependent RNA helicase DDX35
CNAG_03666	-	-	-	-	-1.65758	1.11111	acyl-CoA dehydrogenase
CNAG_03667	-	-	-	2.34756	1.86292	-	-
CNAG_03671	-	-	-	-	-4.29993	-	hypothetical protein
CNAG_03678	-	-	-	1.0946	-	-	hypothetical protein
CNAG_03679	-2.09982	-	-	-	-	-	hypothetical protein
CNAG_03683	-	-	-	-	-1.33729	-	-
CNAG_03685	-	-	-	-	-	3.41937	hypothetical protein
CNAG_03689	-	-	-	-	2.16097	-	-
CNAG_03693	-	-	-	-	-2.03853	-	large subunit ribosomal protein L11
CNAG_03694	-	-	-	-	1.08171	-	iron ion transporter
CNAG_03695	-	-	-	2.2658	-7.76393	-	capsule biosynthetic protein
CNAG_03701	-	-	-	-	-9.96365	-12.8862	3-phosphoshikimate 1-carboxyvinyltransferase
CNAG_03702	-	-	-	-	-1.65279	-	tubulin-folding cofactor B
CNAG_03705	-1.25228	-	-	-	1.45636	-	-
CNAG_03708	-	-	-	3.1621	-	-	signal recognition particle subunit SRP72
CNAG_03715	-	-	-	-	-1.14293	-	hypothetical protein
CNAG_03716	-	-	-	-1.14376	-4.13779	-	-
CNAG_03717	-	-	-	-1.3469	-	-	-
CNAG_01865	-	-	-	-2.67993	-1.5327	-2.4935	Putative transporter of the major facilitator superfamily (MFS)
CNAG_03723	-	-	-	-	2.47449	-	nuclear protein
CNAG_03728	-	-	-	1.83642	2.26923	-	hypothetical protein
CNAG_03729	-	-	-	1.29556	-	-	peroxin-5
CNAG_03730	-	-	-	1.08016	-	-	DNA-directed RNA polymerase II subunit RPB11
CNAG_03731	-	-	-	-1.05794	-1.97335	-	-
CNAG_03732	-	-	-	-	-1.44262	-	Integral membrane protein
CNAG_03735	-	-	-	-	-2.39781	-1.39953	beta-1,2-xylosyltransferase
CNAG_03738	-	-	-	-	1.1815	-	pantetheine-phosphate adenylyltransferase
CNAG_03745	-1.05928	-	-	-1.76115	-	-	hypothetical protein
CNAG_03746	-	-	-	-	-1.13195	-	-
CNAG_03753	-	-	-	-	-2.6369	-	dolichol-phosphate mannosyltransferase
CNAG_03759	-2.28784	-	-2.25223	1.08085	-	-	-
CNAG_03761	-	-	-	-	1.62049	-	mRNA 3'-end-processing protein rna14
CNAG_03762	-	-	-	-	-10.0781	-	AdoMet-dependent rRNA methyltransferase spb1
CNAG_03765	-	-	-	-	1.43452	-	trehalose-phosphatase
CNAG_03766	-	-	-	-	-2.52032	-	ankyrin repeat-containing protein
CNAG_03769	-	-	-	-	-	1.07318	Hexokinase
CNAG_03770	-	-	-	-1.39826	-	-	hypothetical protein
CNAG_03772	-	-	-	-	-1.85798	-	high-affinity glucose transporter
CNAG_03775	-	-	-	-	1.10332	-	-
CNAG_03781	-	-	-	-	-1.06535	-	SUN domain-containing protein
CNAG_03782	-7.5865	-	-	-	-	-	hypothetical protein
CNAG_03783	-	-	-	-8.48664	-	-	hypothetical protein
CNAG_03785	-	-	-	-	1.14663	-	alpha,alpha-trehalase
CNAG_03786	-1.10704	-	-	-1.15936	1.45912	-	-
CNAG_03787	-	-	-	-	-1.78347	-	tubulin alpha-1A chain
CNAG_03789	-	-	-	-	-2.60239	-	mRNA turnover protein 4
CNAG_03790	-	-	-	-	1.43976	-	hypothetical protein
CNAG_03794	-	-	-	-	2.1366	-	endoplasmic reticulum protein
CNAG_03795	-1.21946	-	-	-	-	-	N-glycosylase/DNA lyase
CNAG_03805	-	-	-	-	1.01427	-	calcium/proton exchanger
CNAG_03812	-	-	-	-	-1.37091	-	histidinol-phosphate transaminase
CNAG_03819	-	-	-	-	-1.93847	-	sterol 24-C-methyltransferase
CNAG_03824	-	-	-	-	1.69919	-	solute carrier family 25 (mitochondrial phosphate transporter), member 3
CNAG_03825	-	-	-	-8.99757	-	-	hypothetical protein, variant
CNAG_03827	-	-	-	-	1.08908	-	-
CNAG_03828	-1.40303	-	-	-1.39149	-	-	aromatic amino acid aminotransferase I
CNAG_03829	-	-	-	-	-1.20242	-1.69026	L-carnitine dehydratase/bile acid-inducible protein F
CNAG_03832	-	2.12136	-	-	-	-	alpha 1,2-mannosyltransferase
CNAG_03834	-	-	-	-	1.4824	-	C4-hydroxylase
CNAG_03836	-8.16081	-	-	-	-9.27464	-	-
CNAG_03838	-	-	-	-	-8.24704	-	hypothetical protein
CNAG_03839	-	-	-25.7016	-	-	-	CCR4-NOT transcription complex subunit 4, variant 1
CNAG_03840	-	-	-	-	2.13516	-	pre-mRNA-splicing factor cwc26
CNAG_03847	-	-	-	-	1.72545	-	hypothetical protein
CNAG_03848	-1.81129	-	-1.30021	-2.42706	-	-2.96349	glutathione transferase
CNAG_03852	-	-	-	-	3.60457	-	-
CNAG_03856	-	-	-	-	-2.54613	-	-
CNAG_03863	-	-	-	-	-1.95019	-	protein arginine N-methyltransferase 1, variant
CNAG_03864	-	-	-	-	1.47471	-	hypothetical protein
CNAG_03865	-	-	-	-	1.07268	-	cytoplasmic protein
CNAG_03871	1.46277	-	1.79491	-	-	-	phosphotyrosine protein phosphatase
CNAG_03881	-	-	-	-	2.28872	-	hypothetical protein
CNAG_03883	-	-	-	-1.26684	2.69749	-	-
CNAG_03884	-	-	-6.71262	-	-	-	-
CNAG_03890	-	-	-	-	2.28176	-	protein lysine methyltransferase SET5
CNAG_03891	-	-	-	-	1.2657	-	hsp60-like protein
CNAG_03894	-8.4993	-	-	-10.795	-6.03154	-	Putative Zn2-Cys6 zinc-finger transcription factor
CNAG_03896	-	-	-	-1.15889	-	-	-
CNAG_03898	-	-	-	-	-2.76471	-	phosphoadenosine phosphosulfate reductase
CNAG_03901	-	-	-	-	1.07082	-	magnesium transporter
CNAG_03906	-	-	-	-1.56826	-	-	-
CNAG_03907	-	-	-	-	-1.40046	-	LIM domain containing protein
CNAG_03910	-	-	-	-	1.75531	-	myo-inositol transporter, putative
CNAG_03911	-	-	-	-2.37878	-	-	hydrolase
CNAG_03913	-	-	-	-	2.55518	-	hypothetical protein
CNAG_03915	-	-	-	1.81759	-	-	hypothetical protein
CNAG_03917	-	-	-	-	-1.18891	-	nuclear pore complex protein Nup85
CNAG_03921	-	-	-	-	-9.37932	-	hypothetical protein
CNAG_03922	-	-	-	-9.0231	-	-	-
CNAG_03937	-	-	-	-	1.73933	-	-
CNAG_03939	-	-	-	-	-1.19779	-	5-aminolevulinic acid synthase
CNAG_03940	-	-	-	1.32005	-	1.41117	elongator complex protein 2
CNAG_03941	-	-	-	3.65068	-	3.69018	20S proteasome subunit alpha 2
CNAG_03944	-	-	-	-	1.87037	-	chaperone regulator
CNAG_03946	-	-	-	-	1.50502	-	galactokinase
CNAG_03949	1.07044	-	-	1.38489	-	-	4-nitrophenyl phosphatase
CNAG_03951	-	-	-	-	-1.67391	-	-
CNAG_03953	-	-	-	-	-1.09506	-	Sua5/YciO/YrdC/YwlC family protein
CNAG_03954	-	-	-	-	-2.33409	-	ribosomal RNA-processing protein 17
CNAG_03955	1.04329	-	-	-	-	-	L-methionine transporter
CNAG_03956	-	-	-	-	-1.67609	-	replication factor C subunit 3/5
CNAG_03962	-11.4962	-	-	-	-	-	minichromosome maintenance protein 6
CNAG_03966	-	-	-	-	-8.92103	-	-
CNAG_03974	-	-	-	-	-1.40008	-	-
CNAG_03975	-	-	-	-	-9.68055	-	ribosome biogenesis protein ERB1
CNAG_03976	-	-	-	-	1.08506	-	hypothetical protein
CNAG_03983	-	-	-	1.13109	-	-	oxidoreductase
CNAG_03986	-	-	-	-	-1.45195	-	NAM9 protein
CNAG_03987	-	-	-	-	1.04373	-	elongation factor 1 alpha-like protein
CNAG_03991	-	-	-	-	1.96656	-	Integral membrane protein
CNAG_03992	-	-	-	-	1.61687	-	GTP-binding protein 1
CNAG_03993	-	-	-	-	-2.14644	-	RP/EB family microtubule-associated protein
CNAG_03995	-	-	-	-	1.54245	-	-
CNAG_03998	-	-	-	-	1.15612	-	MADS-box transcription factor
CNAG_03999	-	-	-	-	-1.13294	-	-
CNAG_04000	-	-	-	-	-1.05406	-	cytochrome c oxidase assembly protein subunit 11
CNAG_04001	-	-	-	-	-1.46443	-	20S proteasome subunit alpha 1
CNAG_04002	-1.11092	-	-	-	-1.32015	-	hypothetical protein
CNAG_04004	-	-	-	-	-1.10545	-	small subunit ribosomal protein S1
CNAG_04008	-	-	-	-	1.08631	-	-
CNAG_04010	-	-	-	-	-3.34943	-	GTP cyclohydrolase I
CNAG_04011	-	-	-	-	-1.28535	-	large subunit ribosomal protein L37a
CNAG_04012	-	-	-	-	1.83267	-	hypothetical protein
CNAG_04013	-	-	-	-	1.46157	-	potassium channel protein
CNAG_04015	-	-	-	-1.54716	-	-	amino acid transporter
CNAG_04018	-	-	-	-	-2.63945	-	-
CNAG_04021	-	-	-	-	-1.07426	-	large subunit ribosomal protein L24
CNAG_04023	-	-	-	-	1.42029	-	hypothetical protein
CNAG_04024	-	-	-	-1.08865	-	-	myo-inositol transporter
CNAG_04025	-	-	-	-1.53021	-2.45597	-	transaldolase
CNAG_04026	-	-	-	-	-4.32208	-	chromosome transmission fidelity protein 1
CNAG_04027	-1.30608	-	-	-	2.16866	1.48143	-
CNAG_04030	-	-	-	-1.153	-2.11374	-	-
CNAG_04032	-	-	-	-	1.9018	-	AFG3 family protein
CNAG_04033	-	-	-	-	2.5452	-	alpha 1,3-glucosidase
CNAG_04036	-	-	-	5.41837	-	-	hypothetical protein
CNAG_04039	-	-	-	-	1.17739	-	iron sulfur cluster assembly protein 2, mitochondrial
CNAG_04048	-	-	-	-	-1.00133	-	-
CNAG_04051	-	-	-	-	-	10.736	ATP-dependent RNA helicase A
CNAG_04052	-	-	-	-	-4.85172	-	minichromosome maintenance protein 5 (cell division control protein 46)
CNAG_04053	-	-	-	-1.02363	-	-	-
CNAG_04064	-	-	-	-	2.31789	-	-
CNAG_04068	-	-	-	-	-1.59221	-	large subunit ribosomal protein L28e
CNAG_04070	-	-	-	-	2.33888	-	exonuclease
CNAG_04072	-	-	-	-	-3.49103	-	60S ribosome subunit biogenesis protein Nip7
CNAG_04076	-	-	-	1.90451	2.45487	-	hypothetical protein
CNAG_04077	-1.55541	-	-	-1.0442	-2.14274	-	-
CNAG_04079	-	-	-	-	-1.83019	-	HAT1-interacting factor 1
CNAG_04081	-	-	-	-	1.18872	-	hypothetical protein
CNAG_04082	-	-	-	-	-1.5004	-	proline-tRNA ligase
CNAG_04087	-	-	-	-	-8.14572	-	hypothetical protein
CNAG_04090	-	-	-	1.80485	3.285	-	activating transcription factor
CNAG_04091	-	-	-	1.0334	-	-	hypothetical protein
CNAG_04096	-	-	-	-	-1.43646	-	racemase
CNAG_04097	-1.1233	-	-	-1.04381	-	-	-
CNAG_04098	-	-	-	2.27466	-	2.2582	ATP-binding cassette, subfamily G (WHITE), member 2, PDR
CNAG_04101	-1.04239	-	-	-1.42279	-2.01476	-	-
CNAG_04103	-	-	-	-1.36295	-1.80888	-	hypothetical protein
CNAG_04105	-1.85449	-	-1.2995	1.18133	1.30139	-	-
CNAG_04106	-1.45088	-	-	1.8671	1.55408	-	-
CNAG_04108	-	-	-	-	1.23184	-	pyruvate dehydrogenase kinase
CNAG_04111	-	-	-	-	1.10064	-	lectin, mannose-binding 2
CNAG_04113	-	-	-	-	2.7477	-	hypothetical protein
CNAG_04119	-	-	-	-	-8.96212	-	rho guanyl-nucleotide exchange factor
CNAG_04121	-	-	-	-	1.59252	-	-
CNAG_04122	-	-	-	-1.00885	-	-	-
CNAG_04127	-	-	-	-	1.13752	-	pre-mRNA-splicing factor cwc24
CNAG_04128	-	-	-	-	-2.42876	-	-
CNAG_04129	-	-	-	-2.03477	-	-	hypothetical protein
CNAG_04130	-	-	-	-	1.55472	-	hypothetical protein
CNAG_04136	1.2977	-	1.15768	-	-	-	methylthioribose-1-phosphate isomerase
CNAG_04141	-	-	-	-	-1.09365	1.24616	vacuolar protein
CNAG_07319	-	-	-	1.61647	2.50888	1.08812	tartrate transporter
CNAG_04146	-	-	-	-	-1.36843	-	hypothetical protein
CNAG_04147	-	-	-	-	-9.72305	-	ATP-dependent rRNA helicase RRP3
CNAG_04151	-	-	-	-	1.8349	-	oxysterol-binding protein
CNAG_04152	-	-	-	-	1.60101	-	protein phosphatase methylesterase 1
CNAG_04154	-	-	-	-	-	-4.49618	-
CNAG_04159	-	-	-	1.50088	-	-	ariadne-1
CNAG_04161	-	-	-	1.04984	-	-	hypothetical protein
CNAG_04162	-	-	-	2.04297	-	-	AGC/PKA protein kinase
CNAG_04163	-	-	-	2.20877	2.62282	-	-
CNAG_04166	1.84662	-	-	-	-	-	smad nuclear-interacting protein 1
CNAG_04169	-	-	-	-	-11.0641	-	holo-[acyl-carrier protein] synthase
CNAG_04170	-	-	-	-	-9.09014	-	wd-repeat protein
CNAG_04171	-	-	-	-	1.75791	-	hypothetical protein
CNAG_04174	-	-	-	1.01045	-	-	Peroxisomal ATPase PEX6
CNAG_04178	-	-	-	-	2.52848	-	-
CNAG_04179	-	-	-	-	-2.08385	-	lysine-tRNA ligase
CNAG_04180	-	-	-	-	-1.14611	-	large subunit ribosomal protein L15
CNAG_04186	-2.02441	-	-	-	-4.61456	-	hypothetical protein
CNAG_04187	-	-	-	-	-3.25946	-	GPI-anchored wall transfer protein 1
CNAG_04188	-	-	-	-	-1.04028	-	O-methyltransferase
CNAG_04192	-	-	-	-	-1.12924	-	phosphoribosylformylglycinamidine synthase
CNAG_04193	-	-	-	-	2.71715	-	hypothetical protein
CNAG_04195	-	-	-	-	1.57999	-	O-methyltransferase
CNAG_04200	-	-	-	-	2.12608	-	C2 domain-containing protein
CNAG_04203	-	-	-	-	-2.57984	-	-
CNAG_04207	-	-	-	-	-1.57107	-	homeobox protein cut-like
CNAG_04208	-	-	-	-	2.18939	-	ataxin-3
CNAG_04209	-	-	-	1.6798	-	-	voltage-gated potassium channel protein beta-2 subunit
CNAG_04211	-	-	-	-	1.596	-	nuclear RNA export factor 1/2
CNAG_04213	-	-	-	-	-8.33048	-	signal transducer
CNAG_04215	-	-	-	-	-3.98135	-	sulfate adenylyltransferase
CNAG_04217	-	-	-	1.57509	-	-	phosphoenolpyruvate carboxykinase (ATP)
CNAG_04219	-	-	-	-	1.8035	-	lactoylglutathione lyase
CNAG_04222	-	-	-	-	-9.90017	-	protein SDA1
CNAG_04225	-	-	-	-	1.593	-	-
CNAG_04226	-	-	-	-	1.46802	-	U4/U6.U5 tri-snRNP-associated protein 1
CNAG_04228	-	-	-	-1.43141	-1.49202	-	-
CNAG_04230	-	-	-	-	-3.68008	-	hydroxyethylthiazole kinase
CNAG_04231	-	-	-1.48076	-	-	-	hypothetical protein
CNAG_04232	-	-	-	-	-	10.385	-
CNAG_04236	-	-	-	-	-1.26952	-	pyridoxal phosphate phosphatase phospho2
CNAG_04238	-	-	-	-	-1.06351	-	-
CNAG_04247	-	-	-	-	-8.51311	-	-
CNAG_04248	-	-	-	-	1.495	-	-
CNAG_04253	-	-	-	1.08152	-	-	Transmembrane protein
CNAG_04256	-	-	-	-	2.63577	-	hypothetical protein
CNAG_04259	-	-	-	-	-1.71529	-	H/ACA ribonucleoprotein complex subunit 1
CNAG_04260	-	-	-	-	-1.60824	-	translation initiation factor eIF-2B subunit gamma
CNAG_04261	-	-	-	-	-1.85608	-	hypothetical protein
CNAG_04265	-	-	-	-	1.54741	-	hypothetical protein
CNAG_04268	-	-	-	-	1.15744	-	exodeoxyribonuclease III
CNAG_04270	-	-	-	-	1.61313	-	syntaxin 8
CNAG_04272	-	-	-	-	-1.82374	-	CAMK/CAMK1 protein kinase
CNAG_04275	-	-	-	1.34221	2.39265	-	Metalloendopeptidase
CNAG_04278	-	-	-	-	-9.14415	-	DNA ligase 1
CNAG_04279	-6.82482	-	-4.38781	-	-	-	hypothetical protein
CNAG_04280	-	-	-	-	-2.13707	-1.9804	hypothetical protein
CNAG_04286	-	-	-	-	-2.20553	-	DNA-directed RNA polymerase I, II, and III subunit RPABC3
CNAG_04288	-	-	-	1.41392	1.79348	-	Fe-S protein assembly co-chaperone HscB
CNAG_04295	-	-	-	-	-1.69506	-	-
CNAG_04296	-	-	-	-	2.50618	-	-
CNAG_04298	-	-	-	-	-9.37294	-	nucleolar complex protein 3
CNAG_04300	-	-	-	-	-2.33961	-	hypothetical protein
CNAG_04307	-	-	-	2.25924	-4.54121	-	Urate oxidase
CNAG_04308	-	-	-	-	-1.17726	-	3-hydroxyacyl-CoA dehydrogenase
CNAG_04309	-	-	-	-	2.7647	-	-
CNAG_04310	-	-	-	-	1.27647	-	hypothetical protein
CNAG_04311	-	-	-	-	1.28624	-	charged multivesicular body protein 7
CNAG_04312	-	-	-	-	-1.25536	-	mannose-6-phosphate isomerase
CNAG_04313	1.10584	-	-	1.00118	-5.06595	-	NADPH2 dehydrogenase
CNAG_04314	-	-	-	1.4218	1.85514	-	NAD kinase
CNAG_04315	-	-	-	-	1.65941	-	hypothetical protein
CNAG_04317	-	-	6.1233	-	-	-	hypothetical protein
CNAG_04321	-	-	-	2.34362	-1.38938	-	hypothetical protein
CNAG_04322	-1.12999	-	-1.10963	4.53117	1.29188	-	-
CNAG_04324	-	-	-	-	-1.45624	-	hypothetical protein
CNAG_04325	-	-	-	-	1.72096	-	extradiol ring-cleavage dioxygenase
CNAG_04327	1.50681	-	1.88397	-	-	-	hypothetical protein
CNAG_04330	-	-	-	-	-6.90647	-	hypothetical protein
CNAG_04335	-	-	-	-	2.03871	-	phosphatidylinositol 4-kinase
CNAG_04336	-	-	-	-	1.72914	-	single-stranded nucleic acid binding protein
CNAG_04339	-	-	-	-	2.13736	-	exocyst complex component exo84
CNAG_04344	-	-	-	-	-1.16276	-	galactonate dehydratase
CNAG_04345	-	-	-	1.19494	-1.08481	1.35394	specific RNA polymerase II transcription factor
CNAG_04348	-	-	-	-	-3.73704	-	chaperone
CNAG_04351	-4.36265	-	-	-	-1.97538	-	methylmalonate-semialdehyde dehydrogenase (acylating)
CNAG_04352	-	-	-	-	-2.29286	-	Putative zinc finger transcription factor
CNAG_04353	-	-	-	-	1.38326	-	hypothetical protein
CNAG_04354	-	-	-	-	1.60637	-	exopolyphosphatase
CNAG_04355	-	-	-	-	-7.33537	-	hypothetical protein
CNAG_04356	-	-	-	-	-4.28527	-	TPR repeat-containing protein
CNAG_04359	-	-	-	-	2.13129	-	hypothetical protein
CNAG_04360	-	-	-	-	-5.0198	-	tRNA (guanine37-N1)-methyltransferase
CNAG_04361	-	-	-	-	1.5676	-	-
CNAG_04364	-	-	-	-	-1.01775	-	dolichyl-diphosphooligosaccharide-protein glycosyltransferase
CNAG_04365	-	-	-	-	-10.1516	-	ribosome biogenesis protein MAK21
CNAG_04367	-	-	-	-	-2.27549	-	-
CNAG_04370	-	-	-	-	-9.35761	-	U3 small nucleolar RNA-associated protein 10
CNAG_04371	-	-	-	-	1.43149	-	WD40 domain-containing protein
CNAG_04373	-	-	-	-	-1.83028	-	alginate lyase
CNAG_04376	-	-	-	-	-9.75439	-	-
CNAG_04377	11.8914	-	11.5157	-	-	-	vacuolar protein
CNAG_04378	-	-	-	-	-1.33401	-	NADH dehydrogenase (ubiquinone) 1 alpha subcomplex 13
CNAG_04386	-	-	-	1.56021	1.6109	-	hypothetical protein
CNAG_04389	-	-	-	-	-1.15643	-	-
CNAG_04392	-	-	-	-	-1.82821	-	-
CNAG_04393	-	-	-	-	-9.65975	-	RNA helicase
CNAG_04394	4.72111	-	-	-	-	-	-
CNAG_04397	-	-	-	-	2.05421	-	-
CNAG_04400	-	-	-	-	-2.13493	-	small subunit ribosomal protein S10
CNAG_04401	-	-	-	-	2.48921	-	alpha-soluble NSF attachment protein
CNAG_04402	-	-	-	-	3.46057	-	splicing factor U2AF 35 kDa subunit
CNAG_04403	-	-	-	-	1.34587	-	CCCH zinc finger protein
CNAG_04409	-	-	-	-	2.78432	-	-
CNAG_04411	-	-	-	-	-3.37156	-	hypothetical protein
CNAG_04412	-	-	-	-	1.86237	-	-
CNAG_04415	-1.11458	-	-	-1.5556	-1.74712	-	oxidoreductase
CNAG_04416	-	-	-	-	-8.78931	-	major facilitator superfamily transporter
CNAG_04417	-	-	-	-	-1.58311	-	alpha-ketoglutarate-dependent 2,4- dichlorophenoxyacetate dioxygenase
CNAG_04440	-1.43173	-	-	-	-	-	thiamine pyrophosphokinase
CNAG_04444	-	-	-	-	1.15561	-	splicing factor 3B subunit 1
CNAG_04449	-	-	-	-	-3.21643	-	alpha-1,6-mannosyltransferase
CNAG_04450	-	-	-	-	-	1.75248	chromodomain-helicase-DNA-binding protein 1
CNAG_04451	-	-	-	-	-	3.48364	ribonuclease P/MRP protein subunit POP1
CNAG_04454	-	-	-	-1.77499	-	-	-
CNAG_04463	-	-	-	-	1.00474	-	hypothetical protein
CNAG_04468	-1.03976	-	-	-2.07753	-	-	Tartrate dehydrogenase
CNAG_04469	-	-	-	-9.05433	-	-	4-aminobutyrate transaminase
CNAG_04470	-	-	-	-1.77958	-	-	Haloacid dehalogenase, type II
CNAG_04471	-1.63253	-	-	-2.11529	-	-	FAD dependent oxidoreductase
CNAG_04472	-	-	-	-9.62691	-	-	membrane protein
CNAG_04473	-	-	-	-	-1.18457	-	hypothetical protein
CNAG_04474	-	-	-	-	-8.06865	-	monocarboxylic acid transporter
CNAG_04475	-	-	-	-3.22219	-	-	Phosphoglycerate mutase-like superfamily protein
CNAG_04478	-	-	-	2.27566	-	-	hypothetical protein
CNAG_04496	-	-	-	-	-1.11277	-	-
CNAG_04500	-	-	-	-	-1.79624	-	-
CNAG_04502	-	-	-	-	1.61391	-	hypothetical protein
CNAG_04503	-	-	-	-	2.15657	-	-
CNAG_04521	-	-	-	2.43716	-	-	oxidoreductase
CNAG_04522	-	-	-	-6.65478	-	-	hypothetical protein
CNAG_04523	2.1357	-	-	-	1.41744	-	glyceraldehyde-3-phosphate dehydrogenase, type I
CNAG_04524	-	-	-	-	1.44539	-	zinc metalloprotease
CNAG_04529	-	-	-	-	1.00178	-	cytochrome c oxidase-assembly factor COX16
CNAG_04534	-	-	-	-	1.0597	-	hypothetical protein
CNAG_04535	-1.49741	-	-	-1.44146	-	-	Tartrate dehydrogenase
CNAG_04564	-	-	-	-12.4375	-	-12.5356	phytanoyl-CoA dioxygenase
CNAG_04566	-	-	-	1.35518	-	-	-
CNAG_04567	1.22387	-	-	-	-7.1989	-	drug transporter
CNAG_04571	-	-	-	-	-1.4387	-	dimethyladenosine transferase
CNAG_04574	-	-	-	-	-1.32951	-	dolichyl-phosphate mannosyltransferase polypeptide 2, regulatory subunit
CNAG_04575	-	-	-	-	-1.03459	-	G2/mitotic-specific cyclin 1/2
CNAG_04577	-	-	-	-	1.32058	-	Nucleoside-diphosphate kinase
CNAG_04582	-	-	-	-	1.24562	-	-
CNAG_04585	-	-	-	-8.9988	-	-	-
CNAG_04587	-	-	-	-	1.29536	-	-
CNAG_04588	-	-	-	-	-1.06869	-	hypothetical protein
CNAG_04589	-1.06111	-	-	-	2.1909	-	-
CNAG_04590	-	-	-	-	1.57728	-	-
CNAG_04594	-	-	-	-	1.59092	-	hypothetical protein
CNAG_04598	-	-	-	-	1.00773	-	-
CNAG_04599	-	-	-	-	2.05225	-	3-methyl-2-oxobutanoate hydroxymethyltransferase
CNAG_04603	-	-	-	-	-1.39783	-	replication fork protection complex subunit Csm3/Swi3
CNAG_04605	-	-	-	-	-1.12472	-	C-3 sterol dehydrogenase
CNAG_04606	-	-	-	-	-1.24114	-	hypothetical protein
CNAG_04608	-	-	-	-	-1.09834	-	signal peptidase I
CNAG_04611	-	-	-	-	2.24624	-	ubiquitin-conjugating enzyme E2 H
CNAG_04617	-1.43583	-	-	-	-	-	OPT family small oligopeptide transporter
CNAG_04621	-	-	-	-	1.30786	-	glycogen(starch) synthase
CNAG_04623	-	-	-	-	1.23807	-	-
CNAG_04625	-	-	-	-	1.01327	-	cerevisin
CNAG_04628	-	-	-	-	-1.3014	-	translation initiation factor 6
CNAG_04630	-	-	-	1.03907	1.70336	-	hypothetical protein
CNAG_04631	1.42148	-	-	-	-1.12679	-	ribitol kinase
CNAG_04632	-	-	-	-	-1.38235	-	uracil permease
CNAG_04635	-	-	-	1.05974	-2.14232	-	endopeptidase
CNAG_04637	-	-	-	-	1.47159	-	multiprotein-bridging factor 1
CNAG_04640	-	-	-	-	-2.81105	-	ATP-citrate synthase subunit 1
CNAG_04646	-	-	-	-	-2.63912	-	hypothetical protein
CNAG_04647	-	-	-	-	-1.25598	-	Glutathione synthetase
CNAG_04651	-	-	-	-	1.02989	-	hypothetical protein
CNAG_04656	-	-	-	1.03475	-	-	arginine-tRNA-protein transferase
CNAG_04657	-	-	-	2.14465	-	-	-
CNAG_04658	-1.19781	-	-	-	1.1034	-	hypothetical protein
CNAG_04659	-	-	-	1.77563	1.89178	-	Pyruvate decarboxylase
CNAG_04662	-	-	-	-	-9.12989	-	chromosome transmission fidelity protein 4
CNAG_04663	-	-	-	-	-1.23629	-	-
CNAG_04665	-	-	-	-1.29076	-	-	hypothetical protein
CNAG_04675	-	-	-	-1.24868	-	-1.00176	-
CNAG_04677	-	-	-	-	-2.95495	-	xylitol dehydrogenase
CNAG_04679	-	-	-	-	1.08041	-	-
CNAG_04681	-	-	-	-	-	-1.84345	transmembrane protein, putative
CNAG_04682	-	-	-	-	-3.20548	-	DNA replication complex GINS protein psf3
CNAG_04686	-	-	-	-	1.11576	-	hypothetical protein
CNAG_04688	-	-	-	-	-1.38573	-	acyl-CoA dehydrogenase
CNAG_04689	-1.06348	-	-	-1.62923	-3.46051	-	hypothetical protein
CNAG_04692	-	-	-	-	-3.58071	-	thymidylate synthase
CNAG_04694	-	-	-	-	-3.26431	-	periodic tryptophan protein 1
CNAG_04695	-	-	-	-	1.05112	-	-
CNAG_04698	-	-	-	-	2.23577	-	-
CNAG_04700	-	-	-	-	-1.25889	-	hypothetical protein
CNAG_04702	-	-	1.372	-	-2.59726	-	hypothetical protein
CNAG_04703	-	-	-	-	-2.48379	-	DNA clamp loader
CNAG_04704	-	-	-	-	-7.43039	-	MFS transporter, SHS family, lactate transporter
CNAG_04709	-	-	-	-	-11.3791	-	hypothetical protein
CNAG_04725	-	-	-	-	-9.93055	-	-
CNAG_04727	-1.60304	-	-1.14751	-	-	-	-
CNAG_04729	-	-	-	-	-1.00199	-	ATP-dependent RNA helicase DBP7
CNAG_04735	-	-	-	-	1.15583	-1.02813	extracellular elastinolytic metalloproteinase
CNAG_04736	-	-	-	-	1.5411	-	-
CNAG_04737	-	-	-	-	1.1779	-	hypothetical protein
CNAG_04743	-	-	-	-	-1.81156	-	oligosaccharyltransferase complex subunit beta
CNAG_04744	-1.08016	-	-1.09645	1.81527	-	-	mannose-6-phosphate isomerase, class I
CNAG_04745	-1.26148	-	-	-	-	-	hypothetical protein
CNAG_04746	-	-	-	-	2.40506	-	hypothetical protein
CNAG_04747	-	-	-	1.23968	1.15073	-	hypothetical protein
CNAG_04750	-1.15127	-	-	-	-	-	hypothetical protein
CNAG_04751	-	-	-	-	1.87221	-	-
CNAG_04756	-	-	-	-	-	-1.90644	-
CNAG_04761	-	-	-	-	-1.575	-	Ras family protein
CNAG_04762	-	-	-	-	-1.13167	-	large subunit ribosomal protein L4e
CNAG_04765	-	-	-	-	4.01334	-	ARP2/3 complex 21 kDa subunit
CNAG_04770	-	-	-	-	-2.24956	-	nucleolar essential protein 1
CNAG_04773	-	-	-	-10.0006	-	-10.1002	hypothetical protein
CNAG_04775	-	-	-	-	1.96815	-	-
CNAG_04777	-	-	-	-	-9.80261	-	S-adenosylmethionine-dependent methyltransferase
CNAG_04788	-	-	-	-	-8.72974	-	-
CNAG_04791	-	-	-	-	-2.47153	-	-
CNAG_04795	-	-	-	-	-1.04911	-	adenine nucleotide transporter
CNAG_04799	-	-	-	-1.81593	-	-1.40235	large subunit ribosomal protein L14e
CNAG_04802	-	-	-	-	-2.0499	-	ribosomal RNA-processing protein 9
CNAG_04804	-	-	-	-	1.26654	-	sterol regulatory element-binding protein
CNAG_04805	-	-	-	-	1.02551	-	peptidyl-prolyl isomerase cwc27
CNAG_04807	-	-	-	-	-1.69236	-	hypothetical protein
CNAG_04814	-	-	-	-	-1.5624	-	hypothetical protein
CNAG_04816	-	-	-	-	1.68028	-	hypothetical protein
CNAG_04820	-	-	-	-	1.57369	-	-
CNAG_04822	-	-	-	-	-3.22382	-	deoxyhypusine synthase
CNAG_04823	-	-	-	-	-1.258	-	peptidyl-prolyl cis-trans isomerase H
CNAG_04828	-	-	-	-	1.10418	-	Histone H3
CNAG_04829	-	-	-	-1.25069	-1.28631	-	hypothetical protein
CNAG_04832	-	-	-	-	-9.86978	-	RalA-binding protein 1
CNAG_04833	-	-	-	-	1.70621	-	hypothetical protein
CNAG_04836	-	-	-	-	-9.48059	-	nuclear protein
CNAG_04837	-	-	-	-	-	1.7384	bHLH family transcription factor
CNAG_04847	-	-	-	-	-1.21542	-	-
CNAG_04848	-	-	-	-	1.44003	-	mRNA binding protein
CNAG_04849	-	-	-	-	2.09214	-	vacuolar protein
CNAG_04852	-	-	-	-	-1.13356	-	7,8-dihydro-8-oxoguanine triphosphatase
CNAG_04859	-10.7157	-	-	-	-	-	rho family protein
CNAG_04861	-	-	-	-	-1.82478	-	transglycosylase SLT domain-containing protein
CNAG_04862	-1.05416	-	-	-1.4053	-10.6997	-	glutamate synthase (NADPH/NADH)
CNAG_04863	-	-	-	-	-1.19832	-	ESCRT-II complex subunit VPS25
CNAG_04868	-	-	-	-	-8.68268	-	cytoplasmic protein
CNAG_04873	-	-	-	-1.62845	-7.89006	-	hypothetical protein
CNAG_04874	-	-	-	-	-2.23935	-2.8635	hypothetical protein
CNAG_04875	-	-	-	1.17936	-	-	-
CNAG_04877	-	-	-	-5.66852	-8.4131	-	-
CNAG_04879	-	-	-	1.6271	-	-	Glycogen debranching enzyme
CNAG_04886	-	-	-	-	1.24863	-	-
CNAG_04888	-1.24088	-	-	-	-9.39381	-	-
CNAG_04891	-	-	-	-	1.11425	-	hypothetical protein
CNAG_04893	1.86148	-	1.82895	-	-3.23093	-	-
CNAG_04894	-	-	-	-2.06056	-	-	-
CNAG_04895	-	-	-	-	1.22245	-	nuclear protein
CNAG_04896	-	-	-	-	-1.54851	-	tyrosine-tRNA ligase
CNAG_04899	-	-	-	-	-1.30934	-	-
CNAG_04901	-	-	-	-	-4.72794	-	-
CNAG_04907	-	-	-	-	1.21207	-	-
CNAG_04911	-	-	-	-	-	-8.89868	hypothetical protein
CNAG_04920	-	-	-	-	3.45341	-	galactose transporter
CNAG_04926	-	-	-	-	-7.84839	-	hypothetical protein
CNAG_04927	-	-	-	-	-8.22299	-	hypothetical protein
CNAG_04934	-1.02446	-	-	-	2.33389	-	-
CNAG_04938	-	-	-	1.5224	2.1544	-	-
CNAG_04939	-	-	-	-	1.29449	-	-
CNAG_04943	-	-	-	2.1253	1.70378	-	CBS domain-containing protein
CNAG_04944	-	-	-	-	2.11532	-	hypothetical protein
CNAG_04945	-	-	-	-	1.06303	-	-
CNAG_04946	-	-	-	-1.28087	-	-	hypothetical protein
CNAG_04948	-	-	-	1.02322	-1.51346	-	tubulin beta
CNAG_04953	-	-	-	-8.34935	-	-	hypothetical protein
CNAG_04955	-	-	-	-	2.21765	-	oxidoreductase
CNAG_04956	-	-	-	-	2.12034	-	high-affinity nicotinic acid transporter
CNAG_04962	-	-	-	-	-4.43635	-	-
CNAG_04963	-	-	-	-	-2.71895	-	-
CNAG_04969	-	-	-	-	-3.38757	-	UDP-glucose 6-dehydrogenase
CNAG_04970	-	-	-	-	2.12672	-	hypothetical protein
CNAG_04974	-	-	-	-	1.24871	-	-
CNAG_04976	-	-	-	-	-1.41654	-	zuotin
CNAG_04978	-	-	-	-1.33471	-	-	phytanoyl-CoA dioxygenase
CNAG_04981	-	-	-1.15888	-	-	-	Catalase 1
CNAG_04983	-	-	-	-1.01338	-	-	hypothetical protein
CNAG_04987	-	-	-	-	1.22738	-	hypothetical protein
CNAG_04989	-	-	-	-	1.62072	-	protein FRG1
CNAG_04993	-	-	-	-8.08505	-	-	hypothetical protein
CNAG_04999	-	-	-	-	1.65931	-	hypothetical protein
CNAG_05001	-	-	-	-	-8.95295	-	-
CNAG_05005	-	-	-	-	1.44933	-	ULK/ULK protein kinase
CNAG_05008	-	-	-	-	1.16049	-	-
CNAG_05012	-	-	-	-1.19407	-1.70152	-	hypothetical protein
CNAG_05016	-	-	-	-9.61647	-	-9.71744	-
CNAG_05017	-	-	-	-1.06171	-	-	GABA permease
CNAG_05018	-1.29896	-	-	-1.14536	-	-	hypothetical protein
CNAG_05022	-	-	-	-1.31715	-	-	-
CNAG_05024	-	-	-	-	-1.97771	-	L-xylulose reductase
CNAG_05028	-	-	-	-	-2.07841	-	Cysteine synthase
CNAG_05031	-	-	-	-	1.69089	1.55236	3-oxoacid CoA-transferase
CNAG_05033	-	-	-	-	1.44745	-	-
CNAG_05042	-	-	-	-	-1.79401	-	carnitine acetyltransferase
CNAG_05050	-	-	-	-	-1.30017	-	ADP-ribosylation factor GTPase-activating protein 1
CNAG_05057	-	-	-	-1.49763	-	-1.06144	-
CNAG_05059	-	-	3.50832	-2.06499	-	-	pyruvate dehydrogenase E1 component subunit beta
CNAG_05060	-	-	-	-	1.50822	-	hypothetical protein
CNAG_05066	-	-	-	-	-	-1.81477	hypothetical protein
CNAG_05070	-	-	-	-	-4.28287	-	sulfite reductase (NADPH) hemoprotein, beta- component
CNAG_05075	-	-	-	-	-6.87558	7.61705	solute carrier family 20 (sodium-dependent phosphate transporter)
CNAG_05077	-	-	-	1.42106	-	1.84534	glycosyl hydrolase
CNAG_06346	-	-	-	-2.38779	-7.23589	-3.50478	-
CNAG_05085	-	-	-	-	-1.47867	-	deoxyhypusine hydroxylase
CNAG_05095	-	-	-	1.24871	1.92708	-	-
CNAG_05096	-	-	-	-	2.03283	-	-
CNAG_05097	-	-	-	-	1.40541	-	YjeF family protein
CNAG_05101	-	-	-	-	-10.2161	-	U3 small nucleolar RNA-associated protein 12
CNAG_05106	-1.44563	-	-	-1.59684	-	-	hypothetical protein
CNAG_05112	-	-	-	1.92931	-	1.57277	hypothetical protein
CNAG_05114	-7.75764	-	-	-9.99611	-	-	peroxisomal copper amine oxidase
CNAG_05115	-	-	-	-	-1.39299	-	sarcosine oxidase
CNAG_05130	-	-	-	-1.08215	-	-	hypothetical protein
CNAG_05131	1.13248	-	-	-	-	-	hypothetical protein
CNAG_05137	-	-	-	-	-1.47686	-	ER lumen protein retaining receptor
CNAG_05141	-	-	-	-	-1.0564	-	hypothetical protein
CNAG_05144	-	-	-	-	-1.7542	-	Beta-type carbonic anhydrase
CNAG_05145	-	-	-	-	-8.44841	-	DNA helicase
CNAG_05147	-	-	-	-2.09525	-	-2.11649	-
CNAG_05155	-	-	-	-	2.71561	-	protein-tyrosine-phosphatase
CNAG_05157	-	-	-	-	-1.71174	-	-
CNAG_05159	-	-	-	-7.07388	-	-2.31269	hypothetical protein
CNAG_05312	-	-	-	-2.33418	-4.26067	-2.43163	hypothetical protein, variant
CNAG_05167	-1.13062	-	-	1.76883	-	-	-
CNAG_05168	-6.62624	-	-	-	-	-	hypothetical protein
CNAG_05169	-	-	-	-	-2.16813	-	L-lactate dehydrogenase (cytochrome)
CNAG_05170	-	-	-	-	-8.71023	-	hypothetical protein
CNAG_05173	-	-	-	-	-1.38994	-	DNA-3-methyladenine glycosylase II
CNAG_05176	-	-	-	-	-1.37694	-	hypothetical protein
CNAG_05178	-	-	-	1.00539	-	-	hypothetical protein
CNAG_05183	-	-	-	-	1.10498	-	hypothetical protein
CNAG_05185	-	-	-	-3.70537	-	-2.27271	-
CNAG_05186	-	-	-	-1.40841	-	-	hypothetical protein
CNAG_05189	-	-	-	-	-1.76354	-	-
CNAG_05190	-	-	-	-	-1.63889	-	hypothetical protein
CNAG_05192	-	-	-	-	-3.16226	-	-
CNAG_05198	-	-	-	-	1.98975	-	-
CNAG_05199	-	-	-	-	2.72007	-	chaperone DnaK
CNAG_05215	-	-	-	-	1.15043	-	-
CNAG_05217	-	-	-	-	-9.68855	-	hypothetical protein
CNAG_05219	-	-	-	-	1.78956	-	hypothetical protein
CNAG_05221	-	-	-	-	-1.2887	-	histone H2A.Z
CNAG_05222	-	-	-	-	-1.46155	-	transcriptional regulator Nrg1
CNAG_05225	-	-	-	-	1.07378	-	bud site selection protein 31
CNAG_05228	-	-	-	1.10374	-	-	U3 small nucleolar ribonucleoprotein Lcp5
CNAG_05229	-	-	-	-	1.48484	-1.06125	Stomatin family protein
CNAG_05235	-	-	-	-	1.24004	-	protein BMH2
CNAG_05236	-	-	-	-	1.30661	-	-
CNAG_05238	-	-	-	-1.01974	-	-	-
CNAG_05241	-	-	-	-	-1.27288	-	U6 snRNA-associated Sm-like protein LSm7
CNAG_05242	-	-	-	-	1.25941	-	hypothetical protein
CNAG_05245	-	-	-1.43273	-	-	-	-
CNAG_05246	-	-	-	-	1.26061	-	hypothetical protein
CNAG_05251	-1.44541	-	-	-	-	-	-
CNAG_05252	-	-	-	-	-3.40168	-	chaperone regulator
CNAG_05254	-	-	-	-	-1.90087	-	solute carrier family 35 (UDP-galactose transporter), member B1
CNAG_05256	-	-	-	-	-	-1.86073	catalase 2
CNAG_05258	3.04497	-	-	4.48373	-	-2.35327	glucose-methanol-choline oxidoreductase
CNAG_05260	-	-	-	-	2.01906	-	Glutamate decarboxylase
CNAG_05262	-	-	-	-	1.6421	-	-
CNAG_05263	-1.03879	-	-	-	-	-	-
CNAG_05264	-1.65904	-	-	-2.14581	-	-	alpha-amylase AmyA
CNAG_05265	-	-	-	-	-12.7988	-1.14791	-
CNAG_05267	-	-	-	-	-1.14144	-	-
CNAG_05273	-	-	-	-	-1.33765	-	1,2-dihydroxy-3-keto-5-methylthiopentene dioxygenase, variant
CNAG_05277	-	-	-11.0635	-	-	-	vesicle-associated membrane protein 4
CNAG_05279	-	-	7.72702	-	-	-	hypothetical protein
CNAG_05281	-	-	-	-	8.02577	-	-
CNAG_05286	-	-	-	-	1.33247	-	hypothetical protein
CNAG_05292	-	-	-	-	1.82238	-	alpha,alpha-trehalose-phosphate synthase (UDP- forming)
CNAG_05295	-	-	-	-	1.22008	-	-
CNAG_05296	-	-	-	-	2.52392	-	metallochaperone
CNAG_05299	-	-	-	-	-1.22795	-	oxidoreductase
CNAG_05302	1.22583	-	-	-	-	-	-
CNAG_05303	-	-	-	-	-1.23057	1.1611	isocitrate lyase
CNAG_05304	-	-	-	-	2.08467	-	hypothetical protein, variant 2
CNAG_05305	-	-	-	-	-	5.65526	hypothetical protein
CNAG_05306	-	-	-	1.31531	-	-	hypothetical protein
CNAG_05307	-	-	-	-	-1.08088	-	beta-catenin-like protein 1
CNAG_05308	-	-	-	-	1.97914	-	beta-catenin-like protein 1, variant
CNAG_05309	-	-	-	-	2.10647	-	-
CNAG_03719	-	-	-	-2.19108	-1.99582	-2.23042	-
CNAG_05313	-	-	-	-	-	-1.90791	-
CNAG_05319	-	-	-	-	1.05651	-	-
CNAG_05320	-	-	-	-	-1.15619	-	oxidoreductase
CNAG_05321	-	-	-	-1.49151	-	-	transposase subfamily
CNAG_05329	-	-	-	-1.25036	2.73422	-	myo-inositol 2-dehydrogenase
CNAG_05333	2.6686	-	-	2.63654	-	-	hypothetical protein
CNAG_05340	-	-	-	-1.77069	-1.35127	-	Monosaccharide transporter
CNAG_05341	-	-	-	-	2.01393	-	-
CNAG_05345	-	-	-	-	-6.96749	-	amino acid transporter
CNAG_05346	-	-	-	-1.86351	-	-	sarcosine oxidase
CNAG_05349	-1.2115	-	-	-	1.50096	-	hypothetical protein
CNAG_05351	-	-	-	-	-2.50841	-	phosphomannomutase
CNAG_05352	-	-	-	-	-1.56823	-	acetyl-CoA transporter
CNAG_05355	-	-	-	-	1.13175	-	E3 ubiquitin-protein ligase NEDD4
CNAG_05357	-	-	-	-	-1.94748	-	hypothetical protein
CNAG_05358	-	-	-	-3.0735	-	-	-
CNAG_05360	-	-	-	-	-9.8371	-	ATP-dependent RNA helicase MAK5
CNAG_05365	-	-	-	-	-2.46589	-	Ribose-phosphate pyrophosphokinase
CNAG_05367	-	-	-	-	-1.20604	-	-
CNAG_05372	-	-	-	-	-1.011	-	-
CNAG_05374	-	-	-	-	-2.37565	-	chromosome transmission fidelity protein 18
CNAG_05375	-	-	-	-	-1.5671	-	hypothetical protein
CNAG_05376	-	-	-	-	1.51394	-	-
CNAG_05377	-7.96001	-	-	-9.60382	-	1.07477	myo-inositol transporter, putative
CNAG_05379	-	-	-	-	-1.59486	-	-
CNAG_05381	-	-	-	-	1.08921	1.49709	myo-inositol transporter, putative
CNAG_05383	-1.71655	-	-	1.44191	1.56081	-	-
CNAG_05390	-	-	-	-	1.89696	-	hypothetical protein
CNAG_05392	-	-	-	-1.77408	-	-	specific RNA polymerase II transcription factor
CNAG_05401	-	-	-	1.1252	-	-	hypothetical protein
CNAG_05409	-	-	-	-	-1.29038	-	replication factor C subunit 2/4
CNAG_05410	-	-	-	-	1.29211	-	-
CNAG_05414	-	-	-	-	-1.41654	-	-
CNAG_05416	-	-	-	-	1.10458	-	pre-mRNA-processing protein 45
CNAG_05419	-	-	-	-	1.09375	-	-
CNAG_05420	-	-	-	-	-1.90899	-	Nutrient and stress factor 1, putative
CNAG_05431	-	-	-	-	1.43805	-	pH-response transcription factor pacC/RIM101
CNAG_05435	-	-	-	-	2.27212	-	-
CNAG_05436	-	20.9251	-	-	-	-	hypothetical protein
CNAG_05442	-	-	-	-	1.33296	-	TATA-box-binding protein
CNAG_05450	-	-	-2.40413	-	-	-	hypothetical protein, variant
CNAG_05452	-	-	-	-	-1.33553	-	-
CNAG_05453	-	-	-	-1.26263	-	-	-
CNAG_05455	-	-	-12.1574	-	-	-	translation initiation factor eIF-1A
CNAG_05458	-1.38659	-	-	-	-	-	endo-1,3(4)-beta-glucanase
CNAG_05459	-	-	-	-	-1.67033	-	pi-transporter A-1
CNAG_05461	-9.12887	-	-	-	-	-	L-lactate dehydrogenase (cytochrome)
CNAG_05462	-	-	-	-	1.2511	-	cytochrome b5 reductase
CNAG_05465	-	-	-	-	-1.16281	-	G protein beta subunit Gib2
CNAG_05472	-	-	-	-8.24582	-	-8.3453	meiotic recombination protein spo11
CNAG_05475	-	-	-	-	-1.43739	-	proteasome subunit alpha type-5
CNAG_05479	-	-	-	-5.81736	-	-	Fungal specific transcription factor, putative
CNAG_05482	-	-	-	-	1.44378	-	-
CNAG_05485	-	-	-	-	-1.6958	-	tRNA (adenine-N(1)-)-methyltransferase catalytic subunit trm61
CNAG_05496	-	-	-	2.11307	-	-	2-isopropylmalate synthase
CNAG_05497	-	-	-	-	-2.34589	-	Dihydroxy-acid dehydratase
CNAG_05501	-	-	-	-1.28419	-	-	-
CNAG_05507	-	-	-	-	-1.0532	-	small subunit ribosomal protein S8
CNAG_05511	-	-	-	-	1.05282	-	ATPase
CNAG_05513	-	-	-	-	-1.68303	-	septum-promoting GTP-binding protein 1
CNAG_05516	-	-	-	-	1.27746	-	hypothetical protein
CNAG_05517	-	-	-	-	1.11997	-	solute carrier family 45, member 1/2/4
CNAG_05518	-	-	-	-	1.93044	-	exocyst complex component 4
CNAG_05522	1.16658	-	-	2.80266	-	-	-
CNAG_05523	-	-	-	5.04851	-	3.26439	hypothetical protein
CNAG_05531	-	-	-	-	2.43267	-	DNA excision repair protein ERCC-4
CNAG_05532	-	-	-	-	-2.63608	-	arylformamidase
CNAG_05534	-	-	-	1.24122	-	-	-
CNAG_05536	-1.165	-	-	-1.85958	-	-	-
CNAG_05537	-	-	-	-	-1.19021	-	DNA repair protein rad18
CNAG_05539	-	-	-	-	-	-1.04442	hypothetical protein
CNAG_05541	-	-	-	-	-2.60139	-	kinase regulator
CNAG_05545	-	-	-	-1.04517	-2.09878	-	bis(5'-adenosyl)-triphosphatase
CNAG_05547	-	-	-	-	2.39248	-	-
CNAG_05548	-	-	9.35334	-10.6741	-	-	hypothetical protein
CNAG_05551	-	-	-	-	-4.27042	-	hypothetical protein
CNAG_05552	-	-	-	-	-1.58344	-	transcription activator snf2l1
CNAG_05554	-	-	-	-	-3.13014	-	Cytochrome b5
CNAG_05556	-	-	-	-	-1.08706	-	hypothetical protein
CNAG_05571	-	-	-	-	-8.96048	-	-
CNAG_05572	-	-	-	-	13.5884	-	-
CNAG_05574	-	-	-	-	-7.49329	-	phosphatidylinositol glycan, class C
CNAG_05575	-	-	-	-	-1.25384	-	-
CNAG_05579	-	-	-	-	1.05295	-	hypothetical protein
CNAG_05581	-	-	-	1.41404	1.01378	-	Chitin synthase
CNAG_05582	-	-	-	-1.30906	-	-	-
CNAG_05584	-	-	-	-	-1.22627	-	methylthioribulose-1-phosphate dehydratase
CNAG_05586	-	-	-	-	-8.24241	-	hypothetical protein
CNAG_05590	-	-	-	3.12702	-	-	Two-component-like sensor kinase
CNAG_05592	-	-	-	-	-1.38597	-	potassium/sodium efflux P-type ATPase, fungal- type
CNAG_05597	-	-	-	-	-4.58139	-	transcription initiation factor TFIID subunit 9/adenylate kinase
CNAG_05598	-	-	-	-	1.20281	-	-
CNAG_05600	-	-	-	-	-1.10768	-	indigoidine synthase A family protein
CNAG_05607	-	-	-	-	1.27571	-	cytoplasmic protein
CNAG_05608	-1.09752	-	-	-	-	-	hypothetical protein
CNAG_05610	-	-	-	-	-1.12562	-	hypothetical protein
CNAG_05614	-	-	-	-	-1.26838	-	-
CNAG_05615	-	-	-	-	-2.35994	-	syntaxin 1B/2/3
CNAG_05619	-	-	-	-	-1.59807	-	TPR repeat-containing protein
CNAG_05621	-	-	-	-	-2.61533	-	folylpolyglutamate synthase
CNAG_05622	-	-	-	-	1.42699	-	specific transcriptional repressor
CNAG_05627	-	-	-	-	-9.4003	-	ATP-dependent rRNA helicase SPB4
CNAG_05632	-1.20197	-	-	-	1.31037	-2.00235	hypothetical protein
CNAG_05635	-	-	-	-	-9.64801	-	large subunit ribosomal protein L19
CNAG_05636	-	-	-	-	1.09263	-	-
CNAG_05640	-	-	-	-	-10.5528	-	metal iron transporter
CNAG_05642	-	-	-	-	1.09754	-	nuclear protein
CNAG_05644	-	-	-	-	-1.98352	-	2-Nitropropane dioxygenase
CNAG_05648	-	-	-	-1.44468	-	-	glutaminyl cyclase
CNAG_05649	-	-	-	-	2.09597	-	hypothetical protein
CNAG_05652	-	-	-	12.8188	-	11.0887	cytoplasmic protein
CNAG_05653	1.76652	-	-	-	-4.0507	-	malate synthase A
CNAG_05654	-	-	-	-	2.96955	-	hypothetical protein
CNAG_05655	-	-	-	-	-2.98341	-	EF-hand calcium-binding protein
CNAG_05657	1.29515	-	-	-	-2.30135	-	cytoplasmic protein
CNAG_05658	-1.28078	-	-	-	-1.81252	-	L-iditol 2-dehydrogenase
CNAG_05662	3.14399	-	-	-	-	2.86161	Polyol transporter protein 1
CNAG_05665	-	-	-	1.32122	2.17634	-	hypothetical protein
CNAG_05674	11.2854	-	-	-	-	-	solute carrier family 35, member E1
CNAG_05678	-	-	-	-	-3.82799	-	membrane protein
CNAG_05683	-1.54206	-	-1.70946	2.57174	1.56829	-	-
CNAG_05685	-	-	-	-1.21756	-1.39099	-	neutral amino acid transporter
CNAG_05686	-1.27556	-	-	-	1.65522	-	-
CNAG_05691	-	-	-	-7.88975	-11.5548	-	hypothetical protein
CNAG_05697	-3.14846	-	-	-8.59372	5.29417	-	hypothetical protein
CNAG_05698	-	-	-	-2.76694	-	-	hypothetical protein
CNAG_05699	-	-	-	1.02372	3.80528	-	-
CNAG_05711	-	-	-	-	-2.29367	-	-
CNAG_05714	-	-	-	-	1.62678	-	-
CNAG_05723	-	-	-	-	1.06095	-	Alcohol dehydrogenase
CNAG_05726	-	-	-	-	1.08822	-	hypothetical protein
CNAG_05730	-	-	-	-1.19072	-	-	acyl-protein thioesterase 1
CNAG_05732	-	-	-	-	2.7807	-	hypothetical protein
CNAG_05735	-	-	-	-1.41501	-	-	hypothetical protein
CNAG_05737	-	-	-	-	1.28766	-	oligopeptide transporter 8
CNAG_05742	-	-	-	-	-	-1.17275	putative site-2 protease
CNAG_05746	-	-	-7.58124	-	-	-	Swi5-dependent recombination DNA repair protein 1, variant
CNAG_05751	-	-	-	-	-1.43316	-	hypothetical protein
CNAG_05755	-	-	-	-	-4.39212	-	protein MAK16
CNAG_05757	-	-	-	-	-9.09991	-	hypothetical protein
CNAG_05759	-	-	-	-	-2.79059	-	acetyl-CoA carboxylase/biotin carboxylase
CNAG_05761	-	-	-	-5.13453	-	-5.62672	cyclin-dependent kinase regulatory subunit CKS1
CNAG_05762	-	-	-	-	-1.30856	-	large subunit acidic ribosomal protein P2
CNAG_05766	-	-	-	-10.1653	-	-	endoglucanase C
CNAG_05773	-	-	-	-	1.16228	-	F-box and WD-40 domain-containing protein MET30
CNAG_05774	-1.43743	-	-1.11662	-	4.06921	-	-
CNAG_05775	-	-	-	-	-	-1.58898	phosphatidylinositol glycan, class S
CNAG_05783	-	-	-	-	1.15942	-	transcription initiation factor TFIIB
[truncated: 1,043 more rows]

## Sheet: Commonly upregulated in LIT
Gene_ID	ada2_basal/ WT_basal	bzp4_basal/ WT_basal	gat201_basal/ WT_basal	ada2_LIT/ WT_LIT	bzp4_LIT/ WT_LIT	gat201_LIT/ WT_LIT	Function
CNAG_03566	-1.24658	-	-	5.11237	1.83264	2.46826	hypothetical protein
CNAG_10138	3.91787	-	-	4.03254	3.09181	4.9558	mitochondrial protein
CNAG_02070	-	-	-	3.47236	2.32983	1.31064	chitin deacetylase 2
CNAG_03408	-	-	-	3.22139	1.62702	1.43014	Monosaccharide transporter
CNAG_03492	-1.62932	-	-	3.05883	1.44999	2.33886	-
CNAG_00270	-	-	-	2.37062	7.90688	4.50443	-
CNAG_03565	-1.12022	-	-	2.2441	1.75481	1.75404	hypothetical protein
CNAG_01683	-	-	-	2.07851	1.78984	1.23112	-
CNAG_01230	-	-	-	2.06276	2.74733	1.22279	plasma-membrane proton-efflux P-type ATPase
CNAG_04142	1.69137	-	-	1.66315	3.91056	2.20606	hypothetical protein
CNAG_07319	-	-	-	1.61647	2.50888	1.08812	tartrate transporter
CNAG_00107	-	-	-	1.40614	2.47203	1.77742	hypothetical protein
CNAG_07939	-2.60313	-	-	1.39888	2.63119	1.00601	hypothetical protein
CNAG_05871	-	-	-	1.26994	1.39311	1.25779	hypothetical protein
CNAG_02943	-	-	-	1.25491	2.2208	1.1591	-

## Sheet: Commonly downregulated in LIT
Gene_ID	ada2_basal/ WT_basal	bzp4_basal/ WT_basal	gat201_basal/ WT_basal	ada2_LIT/ WT_LIT	bzp4_LIT/ WT_LIT	gat201_LIT/ WT_LIT	Function
CNAG_03173	-	-	-	-11.3304	-8.02103	-11.4299	methylthioadenosine phosphorylase
CNAG_12738	-	-	-	-9.9738	-7.70806	-10.073	hypothetical protein
CNAG_05079	-3.07702	-	-	-7.25835	-10.4025	-4.14425	-
CNAG_12392	-	-	-	-6.44518	-1.68287	-6.75214	hypothetical protein
CNAG_12206	-	-	-	-6.35071	-4.31123	-4.23675	Threonine aldolase
CNAG_03644	-8.27276	-	-	-4.02624	-4.78094	-5.09881	DNA damage-binding protein 1
CNAG_05161	-	-	-	-3.02471	-2.18936	-2.10515	capsule related protein
CNAG_01865	-	-	-	-2.67993	-1.5327	-2.4935	Putative transporter of the major facilitator superfamily (MFS)
CNAG_06346	-	-	-	-2.38779	-7.23589	-3.50478	-
CNAG_05312	-	-	-	-2.33418	-4.26067	-2.43163	hypothetical protein, variant
CNAG_03719	-	-	-	-2.19108	-1.99582	-2.23042	-
CNAG_12985	-1.84007	-	-	-2.02762	-2.11597	-1.64163	Barwin-like protein 1
CNAG_02851	-	-	-	-1.96728	-1.84327	-2.51446	-
CNAG_12827	-	-	-	-1.73072	-1.43915	-1.19242	kynurenine 3-monooxygenase
CNAG_00165	-	-	-	-1.65488	-5.1642	-1.43374	-
CNAG_12232	-	-	-	-1.60721	-8.70047	-2.08128	-
CNAG_06785	-	-	-	-1.57868	-1.5586	-2.85606	-
CNAG_00688	-	-	-	-1.45314	-1.91082	-1.29948	-
CNAG_06517	-	-	-	-1.26587	-11.1546	-1.39643	-
CNAG_12179	-	-	-	-1.18027	-1.68149	-1.53529	-
CNAG_07996	-	-	-	-1.12148	-2.61614	-1.19725	-
CNAG_01635	-	-	-	-1.11171	-1.58512	-1.3806	-

## Sheet: WT_basal_vs_ada2_basal
gene_id	baseMean	log2FoldChange	lfcSE	stat	pvalue	padj
CNAG_00001	1.66835	4.23867	3.93392	1.07747	0.281271	0.490254
CNAG_00002	936.001	-0.50998	0.539564	-0.94517	0.344572	0.558516
CNAG_00003	13.7636	0.430179	1.35035	0.318568	0.750054	0.875958
CNAG_00004	21.1655	0.227162	0.647844	0.350644	0.725856	0.861845
CNAG_00005	674.36	-0.0164887	0.553267	-0.0298024	0.976225	0.991485
CNAG_00006	7002.95	0.0985174	0.0443634	2.22069	0.0263721	0.0907068
CNAG_00007	3680.85	0.265305	0.085609	3.09903	0.00194154	0.0115741
CNAG_00008	1476.62	0.275365	0.087662	3.14121	0.00168252	0.0103067
CNAG_00009	1573.23	0.409734	0.0978033	4.18937	2.7973e-05	0.000320447
CNAG_00010	1142.54	0.386788	0.114736	3.37112	0.000748643	0.00537003
CNAG_00011	1197.78	-0.0486742	0.094109	-0.517211	0.605009	0.78368
CNAG_00012	3656.67	0.351919	0.099935	3.52148	0.000429152	0.00337364
CNAG_00013	1048.63	0.109337	0.178317	0.613159	0.539771	0.734192
CNAG_00014	176.272	0.656631	0.780113	0.841712	0.399949	0.611021
CNAG_00015	75.4295	-0.376646	0.302536	-1.24496	0.213146	0.414218
CNAG_00016	4996.14	0.00120671	0.110431	0.0109273	0.991281	0.995713
CNAG_00017	150.015	-0.263853	0.217963	-1.21054	0.226072	0.429512
CNAG_00018	1475.61	0.241565	0.350215	0.689762	0.490344	0.693904
CNAG_00019	7790.84	0.216784	0.0983596	2.20399	0.0275248	0.0938836
CNAG_00020	1115.11	0.112504	0.166846	0.674296	0.500123	0.7013
CNAG_00021	2253.13	-0.167386	0.187789	-0.891351	0.372741	0.585507
CNAG_00022	4262.7	0.246516	0.134218	1.83668	0.0662578	0.184447
CNAG_00023	27.8106	-8.20465	1.59474	-5.14483	2.67763e-07	5.02687e-06
CNAG_00024	13525	0.320846	0.105086	3.05316	0.00226442	0.013013
CNAG_00025	623.297	0.125337	0.133138	0.941405	0.346497	0.560333
CNAG_00026	9304.25	0.212414	0.0819155	2.59309	0.00951171	0.0410211
CNAG_00027	157.788	10.801	3.90705	2.76449	0.00570124	0.0277105
CNAG_00028	461.246	-0.612664	0.184777	-3.31569	0.000914165	0.00631905
CNAG_00029	89.4901	-3.49994	1.87442	-1.86721	0.061872	0.175249
CNAG_00030	416.817	-0.0595216	0.169046	-0.352102	0.724762	0.86084
CNAG_00032	39.2461	-0.25018	0.386978	-0.646497	0.517957	0.715882
CNAG_00034	8373.9	-0.0277573	0.127443	-0.217802	0.827584	0.917707
CNAG_00035	49.9673	-0.719854	1.47362	-0.488494	0.6252	0.79753
CNAG_00036	377.951	-0.480547	0.583294	-0.82385	0.410025	0.620292
CNAG_00039	574.151	0.180016	0.163793	1.09905	0.271748	0.480875
CNAG_00040	4423.96	0.167856	0.152524	1.10052	0.271104	0.480021
CNAG_00043	622.248	-0.379149	0.170063	-2.22947	0.0257829	0.0894759
CNAG_00044	2225.48	-0.199445	0.0828203	-2.40817	0.0160326	0.0617971
CNAG_00045	269.59	0.240334	0.256548	0.936798	0.348862	0.56246
CNAG_00046	8352.35	0.314515	0.0598087	5.25868	1.45095e-07	2.85477e-06
CNAG_00047	500.469	-0.306337	0.285928	-1.07138	0.283998	0.492504
CNAG_00048	29.7543	-8.3025	1.35805	-6.11357	9.74283e-10	2.96327e-08
CNAG_00049	171.268	-1.59025	0.240594	-6.60968	3.8515e-11	1.5329e-09
CNAG_00050	1105.06	0.0273042	0.115777	0.235835	0.813561	0.91042
CNAG_00051	750.22	-0.527812	0.475347	-1.11037	0.266839	0.476425
CNAG_00052	1035.98	-3.91844	0.801165	-4.89092	1.00365e-06	1.71756e-05
CNAG_00053	548.557	-1.45766	0.190702	-7.64365	2.11156e-14	1.42787e-12
CNAG_00054	218.949	-2.67705	1.32872	-2.01476	0.0439301	0.135062
CNAG_00055	2016.86	0.156529	0.103774	1.50837	0.131461	0.300698
CNAG_00056	974.376	-0.10196	0.184314	-0.553186	0.580136	0.765534
CNAG_00057	14324.2	-0.0362202	0.193976	-0.186725	0.851876	0.932646
CNAG_00058	11953.7	0.223199	0.0694785	3.21249	0.00131588	0.00847054
CNAG_00059	754.286	0.246887	0.165705	1.48992	0.136246	0.308202
CNAG_00060	1773.82	0.073083	0.0866691	0.843241	0.399093	0.610383
CNAG_00061	24202.9	0.0450189	0.15457	0.291251	0.770859	0.886272
CNAG_00062	8376.41	0.487206	0.0627175	7.76827	7.95674e-15	5.83355e-13
CNAG_00063	1975.2	0.106695	0.100022	1.06671	0.286101	0.493852
CNAG_00064	5593.31	0.135897	0.16504	0.82342	0.410269	0.620527
CNAG_00065	17311.3	0.334504	0.0588854	5.6806	1.34226e-08	3.23488e-07
CNAG_00066	1279.58	-0.131124	0.111865	-1.17216	0.241131	0.447026
CNAG_00068	266.03	0.082373	0.204325	0.403147	0.68684	0.838829
CNAG_00069	3.99839	-1.27623	3.78117	-0.337524	0.735722	0.868085
CNAG_00070	513.424	0.416587	0.418052	0.996496	0.319009	0.530413
CNAG_00072	7195.96	0.0375287	0.0720345	0.520983	0.602379	0.781734
CNAG_00073	886.378	-5.09542	2.85711	-1.78342	0.074518	0.200972
CNAG_00074	5028.5	-0.129262	0.125702	-1.02832	0.303801	0.513211
CNAG_00075	5593.6	-0.268554	0.119461	-2.24804	0.0245734	0.0861802
CNAG_00076	1125.02	-0.278734	0.214309	-1.30062	0.193389	0.389829
CNAG_00077	2004.71	-0.0401872	0.209008	-0.192276	0.847526	0.931076
CNAG_00078	3.22732	1.18921	3.79118	0.313678	0.753766	0.87741
CNAG_00079	899.849	0.231581	0.347616	0.666197	0.505285	0.705555
CNAG_00080	1.75448	-4.21853	3.93102	-1.07314	0.283209	0.492139
CNAG_00081	3003.13	0.189981	0.0792724	2.39656	0.0165499	0.0634398
CNAG_00082	2138.14	0.00729875	0.065638	0.111197	0.91146	0.960557
CNAG_00083	1111.6	-0.195192	0.078152	-2.4976	0.0125038	0.0510764
CNAG_00085	2974.53	0.716275	0.226351	3.16444	0.00155382	0.00970613
CNAG_00086	2081.34	-0.129886	0.150458	-0.863273	0.387988	0.599054
CNAG_00087	259.698	-2.91534	1.22079	-2.38807	NA	NA
CNAG_00088	10072.2	0.303971	0.0679083	4.4762	7.59825e-06	0.000101383
CNAG_00089	2435.17	-0.0839979	0.110289	-0.761617	0.446289	0.654125
CNAG_00090	1454.72	0.125304	0.120656	1.03852	0.299029	0.508481
CNAG_00091	9469.39	-2.70831	0.356452	-7.59795	3.00868e-14	1.92252e-12
CNAG_00092	10325.8	0.200787	0.0795558	2.52385	0.0116078	0.048192
CNAG_00093	5066.43	-1.01148	0.306754	-3.29735	0.000976016	0.00665813
CNAG_00094	373.496	-0.893242	0.772858	-1.15577	0.247777	0.454628
CNAG_00095	476.231	0.477471	0.265572	1.79789	0.0721938	0.196035
CNAG_00096	216.246	-1.76517	1.38128	-1.27793	0.201275	0.399624
CNAG_00097	271.09	-0.201712	0.187989	-1.073	0.283271	0.492139
CNAG_00098	13.8382	-21.2035	3.90985	-5.4231	NA	NA
CNAG_00099	1491.47	0.309692	0.113674	2.72439	0.00644203	0.030648
CNAG_00100	20394.8	0.793006	0.0893258	8.87768	6.82686e-19	7.54748e-17
CNAG_00101	2391.43	-0.0558195	0.113003	-0.493963	0.621332	0.79478
CNAG_00104	5336.72	0.266073	0.190096	1.39968	0.16161	0.344224
CNAG_00106	1758.29	0.0815372	0.20075	0.406163	0.684623	0.83759
CNAG_00107	2191.95	-0.981254	0.256006	-3.83294	0.000126621	0.00117746
CNAG_00108	5679.23	0.145947	0.0702127	2.07863	0.037651	0.119854
CNAG_00109	3386.81	0.152544	0.104247	1.46329	0.143387	0.318765
CNAG_00110	1428.28	0.205171	0.0886335	2.31482	0.0206226	0.0752201
CNAG_00111	4250.35	0.152456	0.0586573	2.59909	0.00934704	0.0405621
CNAG_00115	15027.3	0.144548	0.125053	1.15589	0.247725	0.454628
CNAG_00116	57751.2	0.150277	0.141531	1.0618	0.288326	0.496217
CNAG_00117	3633.44	0.0786132	0.106052	0.741273	0.458528	0.665652
CNAG_00118	1182.13	-0.0188046	0.128251	-0.146623	0.883429	0.947649
CNAG_00119	355.931	-0.0711787	0.286107	-0.248783	0.803528	0.904278
CNAG_00120	1154.21	-0.176064	0.168365	-1.04573	0.295687	0.504028
CNAG_00121	11836	0.0953849	0.135486	0.704018	0.481421	0.685565
CNAG_00122	1878.55	0.651751	0.100544	6.48226	9.03588e-11	3.31236e-09
CNAG_00123	2.9878	-4.9868	3.92102	-1.27181	0.203441	0.402723
CNAG_00124	223.316	0.430064	0.388516	1.10694	0.26832	0.478211
CNAG_00125	55.3893	-2.06554	2.05105	-1.00706	0.313906	0.524549
CNAG_00126	4884.03	0.372703	0.113141	3.29413	0.000987253	0.00671506
CNAG_00129	540.956	-0.486599	0.148122	-3.28513	0.00101937	0.0068731
CNAG_00130	4549.48	-0.877926	0.204926	-4.28411	1.83472e-05	0.000221855
CNAG_00131	141.193	-0.318706	0.325326	-0.979651	0.327258	0.540387
CNAG_00132	52.927	-0.734934	1.42714	-0.514971	0.606574	0.783764
CNAG_00133	550.776	-0.0373915	0.239401	-0.156187	0.875885	0.944941
CNAG_00134	832.833	-0.0525637	0.222361	-0.236389	0.813131	0.91042
CNAG_00135	2972.58	0.257275	0.130285	1.97471	0.0483007	0.145445
CNAG_00136	7648.53	0.412641	0.0816575	5.05332	4.342e-07	7.87552e-06
CNAG_00137	1488.68	0.064117	0.343144	0.186852	0.851777	0.932646
CNAG_00138	6033.63	0.00300389	0.0863518	0.0347866	0.97225	0.990425
CNAG_00139	7851.39	-0.257702	0.187988	-1.37084	0.170424	0.356565
CNAG_00140	1338.34	-0.518414	0.679995	-0.76238	0.445833	0.653934
CNAG_00141	217.946	-1.1175	0.189056	-5.91092	3.40195e-09	9.21968e-08
CNAG_00142	1634.02	-0.266312	0.251058	-1.06076	0.288798	0.496784
CNAG_00143	148.076	-0.851089	1.06918	-0.796021	0.42602	0.637068
CNAG_00144	1686.55	-0.395609	0.507782	-0.779092	0.435925	0.645455
CNAG_00145	1744.89	-0.112852	0.118127	-0.955345	0.339403	0.554347
CNAG_00146	2541.27	-0.249107	0.101867	-2.44541	0.0144689	0.0567751
CNAG_00147	5276.57	0.0228444	0.147133	0.155264	0.876613	0.945241
CNAG_00148	1499.92	-0.0622349	0.17082	-0.364331	0.715611	0.855221
CNAG_00149	22722.5	0.473247	0.155558	3.04225	0.00234813	0.0133946
CNAG_00150	3001.19	0.0697439	0.0896323	0.778111	0.436503	0.645551
CNAG_00151	2766.67	0.153416	0.169935	0.902796	0.366634	0.579575
CNAG_00152	1064.55	-0.0941689	0.0985645	-0.955404	0.339373	0.554347
CNAG_00153	262.761	-0.38149	0.165238	-2.30872	0.0209589	0.0759912
CNAG_00154	2028.33	-0.38252	0.148084	-2.58312	0.00979104	0.0420954
CNAG_00156	1910.76	0.188315	0.194347	0.968963	0.332564	0.54664
CNAG_00157	1614.76	0.236502	0.131532	1.79806	0.0721671	0.196035
CNAG_00158	413.759	0.94891	0.159888	5.93486	2.94097e-09	8.09637e-08
CNAG_00159	988.477	-0.0248016	0.28223	-0.0878772	0.929974	0.969361
CNAG_00160	11.4219	-1.92295	1.2588	-1.5276	0.126611	0.293264
CNAG_00161	581.803	-0.933337	0.310019	-3.01058	0.00260753	0.0146485
CNAG_00162	38418.6	-0.928868	0.404194	-2.29807	0.0215577	0.0780403
CNAG_00163	608.171	-0.260686	0.219823	-1.18589	0.235666	0.440058
CNAG_00164	151.61	-10.6517	1.22724	-8.67941	3.97833e-18	3.79576e-16
CNAG_00165	7268.08	0.199146	0.0837975	2.37651	0.0174771	0.066049
CNAG_00166	1567.54	0.18033	0.132501	1.36097	0.173524	0.361098
CNAG_00167	796.956	-0.102893	0.117389	-0.876519	0.380748	0.591812
CNAG_00171	586.174	-0.0506104	0.133669	-0.378624	0.704967	0.849644
CNAG_00172	811.067	0.294132	0.192679	1.52654	0.126876	0.293682
CNAG_00173	424.335	0.170771	0.170389	1.00224	0.316227	0.527103
CNAG_00174	616.91	-0.254573	0.160279	-1.58831	0.112217	0.269816
CNAG_00175	112.743	10.3161	3.90716	2.64029	0.00828344	0.0370547
CNAG_00176	9065	0.229382	0.128731	1.78188	0.0747696	0.201225
CNAG_00177	21.6407	0.686483	3.73392	0.18385	NA	NA
CNAG_00178	286.141	-0.261828	0.453921	-0.576813	0.564066	0.752656
CNAG_00179	56.6142	-1.88294	2.08513	-0.903035	0.366507	0.579506
CNAG_00180	3415.59	-0.468999	0.142038	-3.30193	0.000960225	0.00657808
CNAG_00181	1070.8	-0.0477031	0.205556	-0.232068	0.816485	0.911391
CNAG_00182	1338.37	-0.513205	0.479604	-1.07006	0.284592	0.492959
CNAG_00183	3290.74	0.123289	0.29902	0.412311	0.680111	0.834415
CNAG_00184	2250.12	-0.0409727	0.0941363	-0.435248	0.663382	0.822146
CNAG_00185	2645.16	-0.0549431	0.122629	-0.448044	0.654121	0.814727
CNAG_00186	432.778	-0.177383	0.221887	-0.799427	0.424043	0.635289
CNAG_00187	1683.62	0.199007	0.133241	1.49359	0.135283	0.306921
CNAG_00188	2025.86	-0.0633178	0.0687865	-0.920498	0.357312	0.5707
CNAG_00189	1120.19	-0.650726	0.331193	-1.96479	0.0494382	0.148166
CNAG_00190	1811.22	-0.273167	0.146093	-1.86982	0.0615095	0.174515
CNAG_00191	314.448	-0.507948	0.234843	-2.16293	0.0305466	0.101652
CNAG_00192	214.96	-0.766173	0.262033	-2.92396	0.00345612	0.0185026
CNAG_00193	1733.71	-0.24501	0.141074	-1.73675	0.0824316	0.216564
CNAG_00194	3287.69	0.998333	0.144232	6.92174	4.46125e-12	1.97184e-10
CNAG_00195	1306.87	-0.624431	0.143173	-4.36137	1.29249e-05	0.000161398
CNAG_00231	573.279	-0.441567	0.131699	-3.35285	0.000799854	0.00568468
CNAG_00232	68386.6	0.216281	0.0669261	3.23164	0.00123083	0.00804951
CNAG_00233	3680.44	0.171711	0.12471	1.37688	0.168548	0.354023
CNAG_00234	1199.08	0.290756	0.108179	2.68774	0.00719373	0.0333141
CNAG_00236	1201.73	0.0274076	0.0980742	0.279457	0.779894	0.89107
CNAG_00237	10238.2	0.623905	0.105807	5.89665	3.70959e-09	9.89934e-08
CNAG_00238	11928.5	0.14762	0.0872928	1.69109	0.0908188	0.232985
CNAG_00239	172.95	-0.28733	0.364307	-0.788704	0.430285	0.639898
CNAG_00240	682.195	-0.00412213	0.224189	-0.0183868	0.98533	0.993748
CNAG_00241	1244.57	-0.00541338	0.101514	-0.0533265	0.957472	0.983181
CNAG_00243	931.321	0.00764479	0.131229	0.0582554	0.953545	0.981487
CNAG_00246	1159.48	-0.116019	0.15385	-0.754108	0.450784	0.658642
CNAG_00247	1430.74	-0.185389	0.205625	-0.901589	0.367275	0.57993
CNAG_00248	439.654	-0.000273404	0.167056	-0.0016366	0.998694	0.999347
CNAG_00249	1096.84	-0.236605	0.142482	-1.6606	0.0967942	0.243526
CNAG_00250	3063.62	-0.147813	0.118442	-1.24797	0.212042	0.41311
CNAG_00251	17.6848	-0.218222	0.734768	-0.296995	0.76647	0.884438
CNAG_00252	389.096	0.133967	0.212542	0.630309	0.528492	0.725167
CNAG_00253	842.889	-0.170764	0.093335	-1.82958	0.0673132	0.186268
CNAG_00254	1787.37	-0.831607	0.275811	-3.01514	0.00256865	0.0144512
CNAG_00255	3455.26	-0.175578	0.143592	-1.22275	0.221423	0.424384
CNAG_00256	9047.2	0.222185	0.142812	1.55579	0.119759	0.282178
CNAG_00257	813.693	-0.23872	0.0949402	-2.51443	0.0119225	0.0491741
CNAG_00258	675.258	-0.218516	0.109942	-1.98755	0.0468611	0.141969
CNAG_00259	4349.11	0.287529	0.142513	2.01757	0.0436365	0.134482
CNAG_00260	4132.91	0.300916	0.0811113	3.70992	0.000207327	0.00181183
CNAG_00261	20351.8	0.188846	0.0521946	3.61811	0.00029676	0.00245479
CNAG_00262	3.42614	-0.598517	1.43524	-0.417016	0.676667	0.832171
CNAG_00263	1125.45	-0.075283	0.257903	-0.291905	0.770359	0.886272
CNAG_00264	1231.26	-0.901773	0.273112	-3.30185	0.000960503	0.00657808
CNAG_00265	6853.34	0.335236	0.129186	2.59499	0.00945939	0.040902
CNAG_00266	1223.57	-0.4369	0.117183	-3.72837	0.000192719	0.00169481
CNAG_00267	346.613	-0.152326	0.237872	-0.640367	0.521934	0.719998
CNAG_00268	6706.54	0.267509	0.119402	2.24042	0.0250639	0.0875477
CNAG_00269	90.2433	2.26799	1.32339	1.71377	0.0865709	0.225155
CNAG_00270	69.4386	1.61724	1.37991	1.17198	0.241203	0.447041
CNAG_00271	838.023	0.0846088	0.156068	0.542128	0.58773	0.770477
CNAG_00272	620.885	-0.00104227	0.174997	-0.00595591	0.995248	0.997827
CNAG_00273	521.523	0.46548	0.162794	2.85932	0.00424556	0.0218715
CNAG_00274	471.747	-0.36934	0.169788	-2.1753	0.0296074	0.0991898
CNAG_00275	2044.88	0.292732	0.174976	1.67298	0.0943309	0.239118
CNAG_00276	197.999	-1.39802	0.190851	-7.32521	2.38525e-13	1.30813e-11
CNAG_00277	645.431	-0.23997	0.139018	-1.72617	0.0843165	0.220527
CNAG_00278	1888.73	-0.345038	0.070772	-4.87535	1.08617e-06	1.81418e-05
CNAG_00279	9758.43	-0.0254995	0.0780594	-0.326668	0.743919	0.871875
CNAG_00280	7880.92	-0.396489	0.0554091	-7.15566	8.32701e-13	4.09762e-11
CNAG_00283	523.926	-1.01494	0.117506	-8.63732	5.75452e-18	5.34403e-16
CNAG_00284	132.886	-1.08653	0.410091	-2.64948	0.00806166	0.0362254
CNAG_00285	434.558	-0.446919	0.168071	-2.65912	0.00783455	0.0354796
CNAG_00286	4388.01	0.0799013	0.0603232	1.32455	0.185319	0.377965
CNAG_00287	15253.7	0.554902	0.0947608	5.85581	4.74682e-09	1.2571e-07
CNAG_00288	2009.87	0.0485143	0.121635	0.39885	0.690003	0.841217
CNAG_00289	1419.2	-0.640006	0.136238	-4.69771	2.63097e-06	3.91554e-05
CNAG_00290	1620.82	-0.80666	0.12675	-6.36417	1.96353e-10	6.73692e-09
CNAG_00291	30.7069	-1.31972	0.903404	-1.46083	0.144061	0.319747
CNAG_00292	3788.92	0.359035	0.236713	1.51675	0.129329	0.29758
CNAG_00293	4779.2	0.134046	0.094563	1.41753	0.156328	0.337532
CNAG_00294	1130.42	-0.401659	0.267527	-1.50138	0.133258	0.303611
CNAG_00299	866.178	0.0122495	0.131411	0.0932149	0.925733	0.965807
CNAG_00300	23.7652	-22.0578	3.90856	-5.64346	NA	NA
CNAG_00301	4477.67	-0.144867	0.305407	-0.474339	0.635258	0.804731
CNAG_00302	104.829	-1.80027	1.39347	-1.29194	0.196379	0.39381
CNAG_00304	762.46	-0.48002	0.185853	-2.58279	0.00980046	0.0421092
CNAG_00305	23463.8	0.503312	0.0898582	5.60119	2.12888e-08	4.95908e-07
CNAG_00306	2039.62	-0.525689	0.107613	-4.885	1.03428e-06	1.74849e-05
CNAG_00307	12252.2	0.631866	0.130511	4.84148	1.28877e-06	2.09726e-05
CNAG_00308	1236.67	-0.607643	0.138926	-4.37387	1.22062e-05	0.000154295
CNAG_00309	960.92	-0.0865985	0.109993	-0.787308	0.431101	0.640354
CNAG_00310	1220.94	0.232324	0.0991818	2.3424	0.0191601	0.0709463
CNAG_00311	4780.06	0.162647	0.0693139	2.34652	0.0189494	0.0703532
CNAG_00312	1140.7	-0.50689	0.531818	-0.953127	0.340526	0.555058
CNAG_00313	403.345	-0.664774	0.709021	-0.937595	0.348453	0.562064
CNAG_00315	9000.67	-4.60055	0.355141	-12.9542	2.22541e-38	1.55e-35
CNAG_00316	4656.62	0.528981	0.138386	3.82251	0.000132102	0.00122515
CNAG_00317	1.27598	-3.75917	3.94007	-0.954087	0.34004	NA
CNAG_00318	4013.67	0.0118966	0.0565995	0.210189	0.83352	0.922235
CNAG_00319	4886.61	0.0964326	0.0914729	1.05422	0.291782	0.500434
CNAG_00320	602.038	0.307889	0.15242	2.02001	0.0433827	0.134064
CNAG_00322	1118.89	0.139302	0.109626	1.27071	0.203833	0.40298
CNAG_00326	3949.52	-0.218707	0.0755233	-2.89588	0.00378096	0.0199654
CNAG_00327	590.887	0.267443	0.121315	2.20453	0.0274869	0.0938336
CNAG_00328	688.059	-0.303161	0.146627	-2.06756	0.038681	0.122405
CNAG_00329	5053.29	0.306739	0.0957633	3.20309	0.0013596	0.00864802
CNAG_00330	26.4593	-0.290154	3.04709	-0.0952232	0.924138	0.965807
CNAG_00331	62.7195	0.204137	1.09562	0.186322	0.852192	0.932817
CNAG_00332	233.561	-0.433219	0.304853	-1.42108	0.155295	0.336014
CNAG_00333	334.95	-0.0433201	1.28273	-0.0337718	0.973059	0.990425
CNAG_00334	90106.4	0.101337	0.141135	0.718015	0.472748	0.67709
CNAG_00335	452.515	5.51374	1.38386	3.98432	NA	NA
CNAG_00337	50.1782	-0.663203	1.43951	-0.460715	0.645003	0.81088
CNAG_00342	393.062	-12.0259	1.20701	-9.96341	2.20364e-23	4.14821e-21
CNAG_00343	1178.78	-0.217902	0.13283	-1.64046	0.100909	0.251281
CNAG_00344	328.414	0.0124012	0.191383	0.064798	0.948335	0.978976
CNAG_00345	6148.5	0.16501	0.0513978	3.21044	0.00132532	0.00851552
CNAG_00346	1060.23	0.366478	0.110646	3.31217	0.000925764	0.00637149
CNAG_00348	222.169	-1.15318	0.210901	-5.46787	4.55475e-08	9.85212e-07
CNAG_00349	202.859	0.406907	0.341141	1.19278	0.232955	0.437349
CNAG_00351	1583.73	0.198118	0.124249	1.59452	0.110819	0.267913
CNAG_00352	1856.24	0.35812	0.112593	3.18065	0.00146948	0.00922063
CNAG_00353	586.468	-0.44023	0.121046	-3.63687	0.000275974	0.00229923
CNAG_00354	4236.1	0.0619121	0.0967654	0.639816	0.522292	0.720091
CNAG_00356	8147.38	0.50238	0.0578183	8.68894	3.65853e-18	3.64024e-16
CNAG_00357	941.791	0.400467	0.154208	2.59693	0.00940599	0.0407418
CNAG_00358	806.872	0.0649564	0.188919	0.343831	0.730973	0.865115
CNAG_00359	206.582	-0.125678	0.31599	-0.397727	0.690831	0.841785
CNAG_00360	1251.36	-0.336708	0.162748	-2.06889	0.0385563	0.122121
CNAG_00361	4244	0.0181588	0.0992709	0.182922	0.854859	0.934209
CNAG_00362	1222.62	-0.312037	0.126842	-2.46004	0.0138923	0.0550579
CNAG_00363	1333.81	-0.782223	0.555222	-1.40885	0.158881	0.341169
CNAG_00364	2077.55	0.215908	0.0813562	2.65386	0.0079577	0.0359205
CNAG_00365	3587.77	0.381688	0.102414	3.7269	0.000193847	0.00170257
CNAG_00367	749.144	0.0704935	0.213709	0.329858	0.741508	0.870634
CNAG_00368	1112.71	-0.1468	0.123851	-1.18529	0.235901	0.440378
CNAG_00369	1353.83	0.442874	0.144198	3.07128	0.00213143	0.0124435
CNAG_00370	117299	0.226434	0.0950354	2.38263	0.0171895	0.0654236
CNAG_00371	528.586	-0.279828	0.164357	-1.70256	0.08865	0.229279
CNAG_00373	1690.23	0.443036	0.124848	3.54859	0.000387294	0.00307233
CNAG_00374	497.923	-0.599667	0.188628	-3.17909	0.00147738	0.00925356
CNAG_00375	1684.37	-0.0615873	0.119712	-0.514461	0.606929	0.783988
CNAG_00377	2168.61	0.225762	0.0841194	2.68383	0.00727847	0.0336171
CNAG_00378	8.49164	-6.49345	3.91179	-1.65997	0.0969207	0.243526
CNAG_00383	1658.26	-0.0477156	0.0984925	-0.48446	0.62806	0.799714
CNAG_00384	370.815	-0.444208	0.133553	-3.32607	0.000880793	0.00614086
CNAG_00385	8931.93	0.29398	0.084042	3.49802	0.000468733	0.00364366
CNAG_00386	5177.82	0.345039	0.159426	2.16426	0.0304443	0.10136
CNAG_00387	815.604	0.142536	0.122024	1.16809	0.242769	0.449226
CNAG_00388	746.295	-0.163439	0.293151	-0.557524	0.577169	0.76411
CNAG_00389	453.675	-0.272152	1.94652	-0.139815	0.888807	0.950343
CNAG_00390	734.071	-0.0248769	0.197605	-0.125892	0.899817	0.955953
CNAG_00391	669.732	-0.519578	0.140886	-3.68792	0.000226092	0.00195134
CNAG_00392	306.584	-0.165882	0.170362	-0.973702	0.330205	0.544092
CNAG_00393	4341.98	1.06388	0.07965	13.3569	1.07948e-40	8.35396e-38
CNAG_00394	2127.48	0.751233	0.235522	3.18965	0.00142444	0.00901113
CNAG_00395	1062.23	-0.0124977	0.179425	-0.0696541	0.944469	0.977094
CNAG_00396	150.247	-23.6701	3.90705	-6.05831	NA	NA
CNAG_00397	202.422	-0.557304	0.239966	-2.32243	0.0202098	0.0740663
CNAG_00398	1682.98	0.160043	0.110315	1.45078	0.14684	0.323191
CNAG_00399	1606.18	-0.136739	0.118424	-1.15466	0.248232	0.455102
CNAG_00400	5654.8	0.347886	0.117004	2.97329	0.00294624	0.0161707
CNAG_00401	1053.55	0.0543547	0.198031	0.274476	0.783719	0.893813
CNAG_00402	3180.53	0.105262	0.144617	0.727868	0.466694	0.672353
CNAG_00403	896.43	-0.233078	0.112562	-2.07067	0.0383895	0.121759
CNAG_00404	123.442	-1.28536	1.40855	-0.912544	0.361483	0.573775
CNAG_00405	497.528	-0.00903974	0.189422	-0.0477228	0.961937	0.985631
CNAG_00406	570.528	0.198364	0.287652	0.689598	0.490447	0.693904
CNAG_00407	17933.3	-0.48237	0.213126	-2.26331	0.0236168	0.0834134
CNAG_00408	1143.17	-0.216551	0.0890012	-2.43312	0.0149692	0.0584421
CNAG_00409	3406.01	0.255103	0.105853	2.40997	0.015954	0.0615962
CNAG_00410	3949.94	0.0660424	0.103437	0.638477	0.523163	0.720702
CNAG_00411	2839.42	0.188135	0.0838226	2.24444	0.0248041	0.0868581
CNAG_00413	6820.62	-0.226778	0.066694	-3.40028	0.000673162	0.00490486
CNAG_00414	332.642	-1.17154	0.278497	-4.20667	2.59163e-05	0.000300023
CNAG_00415	18.8677	21.0753	3.90917	5.39124	NA	NA
CNAG_00416	184.503	-0.0185751	0.295831	-0.0627897	0.949934	0.979611
CNAG_00417	42834.8	1.09783	0.395601	2.77509	0.00551863	0.0269357
CNAG_00418	18772.5	0.735827	0.317072	2.32069	0.0203033	0.0743105
CNAG_00419	6.57199	-6.12366	1.89414	-3.23295	0.0012252	0.00802774
CNAG_00420	1230.31	0.00481767	0.0813733	0.0592046	0.952789	0.981393
CNAG_00421	2323.55	-0.55892	0.217322	-2.57186	0.0101155	0.0432767
CNAG_00422	1006.82	0.0427103	0.200621	0.212891	0.831412	0.920195
CNAG_00423	597.074	-0.0840044	0.168697	-0.497959	0.618513	0.79263
CNAG_00424	1298.68	-0.375722	0.112856	-3.32922	0.000870897	0.00609016
CNAG_00426	886.555	0.0748584	0.188472	0.397187	0.69123	0.841975
CNAG_00427	2578.23	0.214862	0.0743151	2.89123	0.00383743	0.0202218
CNAG_00428	732.385	0.0464267	0.183625	0.252834	0.800396	0.903092
CNAG_00429	495.384	0.218829	0.2713	0.806593	0.419901	0.63112
CNAG_00430	477.53	-0.0924091	0.184373	-0.501207	0.616226	0.791221
CNAG_00433	52.1543	-2.16301	2.89941	-0.74602	0.455656	0.662556
CNAG_00434	1562.86	-0.351427	0.101211	-3.47223	0.00051615	0.00392948
CNAG_00435	244.092	-0.444542	0.244254	-1.82	0.0687592	0.188844
CNAG_00436	967.372	-0.0296797	0.17585	-0.168778	0.865971	0.939046
CNAG_00437	506.507	-0.243071	0.167223	-1.45358	0.146064	0.322044
CNAG_00438	310.889	0.39898	0.580793	0.686958	0.492109	0.69496
CNAG_00439	285.632	-25.4362	3.90691	-6.51057	NA	NA
CNAG_00440	487.062	-0.0863478	0.17517	-0.492937	0.622057	0.795124
CNAG_00441	23415.2	0.386712	0.11125	3.47605	0.000508848	0.00389893
CNAG_00442	1990.93	0.138154	0.124987	1.10535	0.269009	0.47846
CNAG_00443	136.492	-1.1671	1.41442	-0.825146	0.409289	0.619851
CNAG_00444	242.378	-1.70246	0.874489	-1.94681	0.0515578	0.152614
CNAG_00445	1467.34	-0.210572	0.173018	-1.21705	0.223585	0.426767
CNAG_00447	16317.9	0.206355	0.0775298	2.66162	0.00777648	0.0352854
CNAG_00448	5896.43	-0.00503816	0.0595221	-0.0846435	0.932545	0.970787
CNAG_00449	1694.55	0.172402	0.133881	1.28772	0.197842	0.395634
CNAG_00450	10999.1	0.397487	0.102583	3.87478	0.000106721	0.00102244
CNAG_00451	488.544	-0.0060939	0.318005	-0.0191629	0.984711	0.993536
CNAG_00453	24251.9	-0.987539	0.374252	-2.6387	0.00832238	0.037205
CNAG_00454	974.829	-1.69351	0.647698	-2.61467	0.00893147	0.0390506
CNAG_00455	1217.07	-0.054006	0.147555	-0.366005	0.714361	0.854314
CNAG_00456	2182.7	-2.14278	0.0631458	-33.9339	2.10479e-252	1.46598e-248
CNAG_00457	49093.5	0.318899	0.085717	3.72037	0.000198931	0.00174503
CNAG_00458	1570.61	0.668193	0.160397	4.16588	3.10156e-05	0.000349553
CNAG_00460	874.952	-0.0653021	0.139696	-0.467458	0.640172	0.808323
CNAG_00461	3433.41	-0.0183494	0.101541	-0.18071	0.856595	0.935139
CNAG_00462	4310.58	0.399554	0.177	2.25736	0.0239855	0.0845014
CNAG_00464	4464.23	0.257019	0.0901639	2.85058	0.00436396	0.0222348
CNAG_00465	4225.94	-1.61009	0.224859	-7.16044	8.04209e-13	4.00094e-11
CNAG_00466	1230.66	-0.436389	0.149454	-2.91989	0.0035016	0.0186886
CNAG_00467	456.991	-0.142049	0.162206	-0.875736	0.381174	0.592209
CNAG_00468	1932.15	0.0108875	0.0913291	0.119212	0.905107	0.957222
CNAG_00469	1679.62	-0.031488	0.0942664	-0.334032	0.738355	0.86913
CNAG_00470	2253.27	-0.0165733	0.125239	-0.132333	0.894721	0.953301
CNAG_00471	4000.67	0.0652877	0.122963	0.530955	0.59545	0.775488
CNAG_00472	1037.86	0.249034	0.0858248	2.90165	0.00371201	0.0196311
CNAG_00473	3559.14	0.17041	0.0717921	2.37366	0.0176129	0.0664084
CNAG_00474	296.626	-1.1015	0.407644	-2.70211	0.00689013	0.0323381
CNAG_00475	165.29	-5.83919	3.7288	-1.56597	0.117355	0.278684
CNAG_00480	5.58243	-5.88822	3.9144	-1.50424	0.132519	0.30272
CNAG_00482	2182.65	-0.80119	0.757484	-1.0577	0.290193	0.498111
CNAG_00483	64937.5	0.0927632	0.0950536	0.975905	0.329112	0.542547
CNAG_00484	594.434	-0.931508	0.366099	-2.54442	0.010946	0.0460935
CNAG_00485	5080.16	-0.626208	0.430908	-1.45323	0.146161	0.322053
CNAG_00486	4508.9	0.141495	0.527505	0.268235	0.788519	0.897101
CNAG_00487	19.5662	0.68379	1.21788	0.561461	0.574484	0.762101
CNAG_00488	205.546	-0.541521	0.219643	-2.46546	0.0136837	0.0546173
CNAG_00490	1569.13	1.27063	0.102797	12.3606	4.26759e-35	2.28644e-32
CNAG_00491	1599.13	-0.278614	0.100351	-2.77641	0.0054963	0.0268455
CNAG_00493	455.072	-0.0343026	0.242736	-0.141317	0.88762	0.949862
CNAG_00495	369.966	0.0247105	0.366068	0.0675025	0.946182	0.977865
CNAG_00496	1125.32	-0.145755	0.153358	-0.950428	0.341895	0.556248
CNAG_00497	1361.24	-1.12357	0.227998	-4.928	8.30766e-07	1.43937e-05
CNAG_00498	48.2766	-23.0167	3.90765	-5.89018	NA	NA
CNAG_00499	1214.43	-0.0758933	0.0739035	-1.02692	0.304457	0.514071
CNAG_00500	1956.99	-0.229688	0.159227	-1.44252	0.149157	0.326588
CNAG_00501	90.8672	-0.183554	0.269656	-0.680698	0.496063	0.698117
CNAG_00502	3040.57	0.215903	0.104706	2.062	0.0392081	0.123848
CNAG_00503	2150.09	0.0475691	0.104877	0.453572	0.650137	0.813328
CNAG_00504	1458.59	0.225368	0.155476	1.44953	0.147189	0.323806
CNAG_00505	105.548	-0.0639938	0.290629	-0.220191	0.825723	0.916958
CNAG_00506	558.067	0.157222	0.143611	1.09477	0.273616	0.483231
CNAG_00508	209.433	0.220231	0.549031	0.401127	0.688327	0.840055
CNAG_00509	13722.7	-0.0609504	0.111816	-0.545095	0.585688	0.769965
CNAG_00510	6186.91	0.0221502	0.127333	0.173955	0.861901	0.936966
CNAG_00511	68.4304	1.26607	2.95825	0.42798	NA	NA
CNAG_00512	5456.87	0.236309	0.0940778	2.51185	0.01201	0.0494677
CNAG_00513	2631.97	0.130107	0.154889	0.840002	0.400907	0.611948
CNAG_00514	1060.72	0.0936747	0.229071	0.408933	0.682589	0.836276
CNAG_00515	338.317	-1.3451	0.198929	-6.76169	1.36391e-11	5.72267e-10
CNAG_00516	568.701	-0.478998	0.21821	-2.19512	0.0281547	0.0955175
CNAG_00519	3580.33	-0.877985	0.0858129	-10.2314	1.43441e-24	2.77518e-22
CNAG_00520	2887.67	-0.281282	0.085421	-3.2929	0.000991607	0.00673152
CNAG_00521	1397.22	-0.370213	0.134461	-2.75331	0.00589959	0.0285367
CNAG_00522	3435.96	-1.1455	0.27108	-4.22567	2.38229e-05	0.000277934
CNAG_00523	828.427	-0.198887	0.130112	-1.52858	0.12637	0.29318
CNAG_00524	1250.77	-0.222369	0.14629	-1.52005	0.128497	0.296058
CNAG_00525	43.3921	-0.992173	3.72979	-0.266013	NA	NA
CNAG_00526	32.8478	-0.853181	1.86014	-0.458665	0.646474	0.811442
CNAG_00527	4782.36	0.267234	0.0933896	2.86149	0.00421649	0.0217863
CNAG_00528	416.988	-0.208844	0.184586	-1.13141	0.257881	0.465804
CNAG_00529	314.731	-0.440411	0.304454	-1.44656	0.14802	0.324844
CNAG_00531	3630.95	-0.947954	0.340079	-2.78745	0.00531247	0.0261125
CNAG_00532	466.74	0.218477	0.598535	0.365019	0.715097	0.854754
CNAG_00533	7333.22	0.447745	0.0777131	5.76151	8.33645e-09	2.12686e-07
CNAG_00534	33418.9	0.269965	0.0635533	4.24786	2.15826e-05	0.000254785
CNAG_00535	6518.76	0.164476	0.149382	1.10105	0.270876	0.480021
CNAG_00536	8353.97	0.125548	0.0939477	1.33636	0.18143	0.372979
CNAG_00537	667.139	0.291291	0.156574	1.86041	0.0628278	0.177287
CNAG_00538	4799.09	0.360513	0.125851	2.86459	0.00417549	0.0216064
CNAG_00539	5909.12	-2.29609	0.381747	-6.01469	1.80226e-09	5.10275e-08
CNAG_00540	8.9634	-6.57144	3.91152	-1.68002	0.0929534	0.23715
CNAG_00541	180.014	-0.207792	0.220319	-0.943141	0.345609	0.559156
CNAG_00542	94.2115	-1.20581	1.3977	-0.862709	0.388298	0.5994
CNAG_00543	1900.49	0.269698	0.191238	1.41027	0.15846	0.340534
CNAG_00544	68.8326	0.52469	0.541965	0.968125	0.332982	0.546857
CNAG_00545	472.909	0.263413	0.480517	0.548186	0.583564	0.768777
CNAG_00546	66.2462	0.883462	3.72799	0.236981	NA	NA
CNAG_00547	1558.94	-0.100685	0.111565	-0.902475	0.366805	0.579583
CNAG_00549	2.50253	4.8233	3.92489	1.2289	0.219109	0.421224
CNAG_00550	22.7874	1.14042	1.77228	0.643478	0.519914	0.717922
CNAG_00551	3647.97	0.131568	0.530955	0.247795	0.804293	0.9047
CNAG_00554	1080.22	-0.701146	0.403771	-1.73649	0.0824768	0.216564
CNAG_00555	497.231	-0.321299	0.288377	-1.11416	0.265209	0.474266
CNAG_00556	4029.01	0.0160983	0.106924	0.150559	0.880323	0.946342
CNAG_00557	2218.58	-0.163816	0.0739467	-2.21533	0.0267376	0.091783
CNAG_00558	1311.81	0.0705037	0.146538	0.48113	0.630424	0.801247
CNAG_00559	7290.37	-0.22697	0.24742	-0.917347	0.358961	0.571857
CNAG_00560	6854.2	0.0423557	0.0899201	0.471037	0.637614	0.806572
CNAG_00561	3474.95	-0.18636	0.114287	-1.63062	0.10297	0.255408
CNAG_00562	3988.7	-0.0452402	0.123232	-0.367113	0.713535	0.853619
CNAG_00563	1155	-0.5497	0.207597	-2.64792	0.00809898	0.0363462
CNAG_00565	10015	0.142651	0.0705684	2.02145	0.043233	0.13383
CNAG_00566	1023.36	-0.446274	0.244031	-1.82876	0.0674359	0.18645
CNAG_00567	2117.66	0.0376747	0.0926325	0.406711	0.68422	0.837391
CNAG_00568	57.6729	-0.641462	1.43128	-0.448175	0.654027	0.814727
CNAG_00569	3571.24	-0.356962	0.120729	-2.95673	0.00310922	0.0169715
CNAG_00570	5540.01	0.0769975	0.0899062	0.85642	0.391766	0.603226
CNAG_00571	555.038	-0.17473	0.352017	-0.496366	0.619636	0.793639
CNAG_00572	1029.67	-0.313565	0.279145	-1.1233	0.261309	0.469682
CNAG_00573	6130.24	0.314282	0.0756203	4.15605	3.23801e-05	0.000364341
CNAG_00574	671.504	0.0170481	0.115076	0.148147	0.882227	0.947343
CNAG_00576	3678.36	0.217193	0.0796839	2.72568	0.0064169	0.0305703
CNAG_00577	670.724	-0.290701	0.118836	-2.44625	0.0144352	0.0566749
CNAG_00580	2460.37	0.0279235	0.147095	0.189833	0.84944	0.932296
CNAG_00581	6.84025	6.27351	3.9134	1.60308	0.108916	0.264875
CNAG_00582	2524.01	-0.738762	0.0962201	-7.67783	1.61803e-14	1.1158e-12
CNAG_00583	5.92435	-0.539148	3.75734	-0.143492	0.885902	0.948986
CNAG_00584	7710.96	-0.32551	1.77726	-0.183153	0.854678	0.934209
CNAG_00585	875.019	-0.0807822	0.355554	-0.227201	0.820267	0.913664
CNAG_00586	144.202	-0.343172	1.49403	-0.229696	0.818328	0.912209
CNAG_00587	57.0631	-1.25738	0.607649	-2.06925	0.0385227	0.122094
CNAG_00588	36.4207	-0.328745	1.0297	-0.319264	0.749527	0.875915
CNAG_00589	2484.47	0.490106	0.453207	1.08142	0.279512	0.488164
CNAG_00590	2994.67	0.262687	0.130136	2.01856	0.0435329	0.134341
CNAG_00592	1002.89	-0.39605	0.148693	-2.66354	0.00773223	0.0351763
CNAG_00593	949.355	-0.393225	0.382008	-1.02936	0.303308	0.513002
CNAG_00595	381.424	-0.631261	0.224709	-2.80923	0.00496599	0.0246706
CNAG_00596	272.01	-1.3526	0.266327	-5.07871	3.80009e-07	6.96517e-06
CNAG_00597	1446.9	-0.749505	1.24208	-0.603426	0.546225	0.740053
CNAG_00599	733.1	0.0858133	0.120779	0.710496	0.477396	0.681925
CNAG_00600	3186.92	0.388349	0.149732	2.59363	0.009497	0.040983
CNAG_00601	354.304	-1.28247	0.168611	-7.60608	2.82535e-14	1.82209e-12
CNAG_00602	15666.5	0.146741	0.100197	1.46453	0.14305	0.318252
CNAG_00603	1937.99	-0.03865	0.243943	-0.158439	0.874111	0.943932
CNAG_00604	577.127	0.353928	0.280932	1.25983	0.207729	0.408249
CNAG_00605	2769.75	-0.276326	0.157775	-1.75139	0.0798781	0.211059
CNAG_00606	1264.29	-0.216598	0.095023	-2.27943	0.0226416	0.0808712
CNAG_00607	1488.47	0.261722	0.135315	1.93417	0.053092	0.155507
CNAG_00608	8234.29	0.285106	0.0943843	3.02069	0.00252199	0.0142463
CNAG_00609	788.937	-0.401827	0.138822	-2.89456	0.0037969	0.0200344
CNAG_00612	615.39	0.0659728	0.160929	0.40995	0.681843	0.835656
CNAG_00613	1150.65	0.0434015	0.168227	0.257994	0.796412	0.901924
CNAG_00614	1194.21	0.175441	0.171887	1.02068	0.307408	0.517298
CNAG_00615	514.392	-0.133379	0.297563	-0.448237	0.653982	0.814727
CNAG_00619	621.793	-0.127024	0.44321	-0.286601	0.774418	0.887385
CNAG_00622	8580.69	0.55423	0.0806433	6.87261	6.30396e-12	2.76145e-10
CNAG_00623	898.763	-0.319	0.110773	-2.87976	0.00397978	0.020779
CNAG_00624	2725.1	-0.106188	0.153176	-0.693243	0.488157	0.691904
CNAG_00625	631.885	-0.365023	0.15648	-2.33272	0.0196627	0.0723765
CNAG_00626	821.297	-13.0891	1.47148	-8.89517	5.83319e-19	6.55293e-17
CNAG_00627	0.637992	-2.75943	3.97309	-0.69453	0.48735	NA
CNAG_00628	656.381	-0.214222	0.107033	-2.00146	0.0453431	0.138394
CNAG_00632	5308.58	0.321963	0.12041	2.6739	0.00749756	0.0344008
CNAG_00633	1506.86	0.0965165	0.101206	0.95366	0.340256	0.554877
CNAG_00634	1804.53	0.250696	0.10797	2.32191	0.0202377	0.0741091
CNAG_00635	760.481	0.195027	0.173882	1.12161	0.262029	0.470248
CNAG_00636	974.322	0.351121	0.120186	2.92147	0.00348378	0.0186221
CNAG_00637	1045.9	-0.163129	0.2492	-0.654608	0.51272	0.712225
CNAG_00638	2423.98	-0.427862	0.272856	-1.56808	0.116861	0.277795
CNAG_00639	1362.89	-0.0429717	0.166725	-0.25774	0.796608	0.901924
CNAG_00640	34592.9	0.326902	0.0963145	3.39411	0.000688518	0.00499534
CNAG_00641	3099.76	0.167423	0.0777535	2.15326	0.0312986	0.10361
CNAG_00642	57.6553	-9.2567	2.77021	-3.34151	0.000833237	0.00586804
CNAG_00643	1120.75	0.598939	0.101353	5.90946	3.43227e-09	9.26581e-08
CNAG_00644	966.916	0.0678892	0.104167	0.651735	0.514572	0.713659
CNAG_00645	696.354	-0.416855	0.13805	-3.01959	0.00253114	0.0142748
CNAG_00647	841.753	0.153724	0.194434	0.790622	0.429165	0.639711
CNAG_00648	2112.66	0.0365084	0.178351	0.2047	0.837807	0.924972
CNAG_00649	8849.39	0.440896	0.128269	3.43727	0.000587617	0.00439136
CNAG_00650	637.243	-0.218992	0.171362	-1.27795	0.201267	0.399624
CNAG_00651	98.7309	-0.963674	0.334856	-2.87787	0.00400366	0.0208724
CNAG_00652	739.088	-0.165763	0.153836	-1.07753	0.281243	0.490254
CNAG_00655	169138	0.281463	0.0589045	4.77829	1.76792e-06	2.77333e-05
CNAG_00656	1045.71	-0.744144	0.227238	-3.27474	0.0010576	0.00707604
CNAG_00658	609.271	0.0669348	0.16944	0.395036	0.692816	0.84279
CNAG_00659	480.832	-0.178655	0.237083	-0.753554	0.451117	0.658706
CNAG_00660	583.792	-0.596915	0.134284	-4.44516	8.78259e-06	0.000114338
CNAG_00661	368.815	-0.935378	3.72552	-0.251073	NA	NA
CNAG_00662	3407.65	0.259821	0.0633762	4.09966	4.13763e-05	0.000450291
CNAG_00664	11.505	-0.466657	3.12739	-0.149216	0.881383	0.947058
CNAG_00665	3627.79	0.155926	0.119336	1.30662	0.191343	0.386627
CNAG_00666	2054.72	0.206657	0.180878	1.14252	0.253237	0.460883
CNAG_00667	988.938	-0.15988	0.122002	-1.31048	0.190035	0.384765
CNAG_00668	5269.28	0.181808	0.0962018	1.88986	0.0587767	0.168261
CNAG_00669	2567.59	-0.187085	0.0904155	-2.06917	0.0385302	0.122094
CNAG_00670	243.259	-0.0527493	0.320603	-0.164531	0.869313	0.941454
CNAG_00671	1929.87	-0.215543	0.0879788	-2.44994	0.014288	0.0562556
CNAG_00672	91570.5	0.45474	0.319091	1.42511	0.154125	0.334058
CNAG_00673	4393.45	0.66183	0.89035	0.743337	0.457278	0.664498
CNAG_00674	272.655	-0.0877042	0.185881	-0.471831	0.637047	0.806147
CNAG_00675	1651.41	0.000922711	0.0957687	0.00963479	0.992313	0.995923
CNAG_00676	1153.48	-0.629718	0.129802	-4.85138	1.22605e-06	2.00928e-05
CNAG_00677	1033.05	0.106758	0.315264	0.33863	0.734889	0.86751
CNAG_00678	40.8164	-2.14329	0.691869	-3.09783	0.00194943	0.0115866
CNAG_00679	25.6475	-1.87017	2.07906	-0.899526	0.368373	0.581268
CNAG_00680	1431.21	-0.036467	0.177697	-0.20522	0.8374	0.924765
CNAG_00681	1645.18	0.097943	0.110476	0.886557	0.375318	0.587113
CNAG_00682	1103.68	0.252125	0.0844466	2.98562	0.00283008	0.0156441
CNAG_00683	819.691	-0.490007	0.150935	-3.24648	0.0011684	0.00769624
CNAG_00684	7449.3	-0.138793	0.0765002	-1.81429	0.0696336	0.190644
CNAG_00685	2267.73	-0.0419749	0.0770261	-0.544943	0.585793	0.769965
CNAG_00686	37626.2	-0.106812	0.147765	-0.722854	0.469769	0.674953
CNAG_00687	285.215	-0.219154	0.163401	-1.34121	0.179853	0.371054
CNAG_00688	1125.05	-0.509449	0.0833889	-6.10931	1.00065e-09	3.01712e-08
CNAG_00689	1262.99	-0.0258915	0.0862039	-0.300352	0.763908	0.88343
CNAG_00690	3715.25	0.0776624	0.124776	0.622416	0.533668	0.729395
CNAG_00691	1524.46	0.390339	0.179113	2.17929	0.0293104	0.0984315
CNAG_00692	675.355	-0.468269	0.288318	-1.62414	0.104346	0.257651
CNAG_00693	736.683	-0.177466	0.12684	-1.39913	0.161775	0.344259
CNAG_00694	5050.49	-0.159588	0.10017	-1.59317	0.111123	0.268281
CNAG_00695	871.193	-0.360037	0.114288	-3.15025	0.0016313	0.0100727
CNAG_00696	592.905	-0.7694	0.221591	-3.47217	0.000516271	0.00392948
CNAG_00697	4657.58	-0.236365	0.0767438	-3.07992	0.00207056	0.0121495
CNAG_00698	543.737	-0.292928	0.151294	-1.93615	0.0528496	0.155077
CNAG_00700	13160	0.455962	0.0858104	5.31359	1.07485e-07	2.20186e-06
CNAG_00701	3155.62	-0.115537	0.100023	-1.15511	0.248045	0.45488
CNAG_00702	1860.13	-0.00380845	0.110116	-0.034586	0.97241	0.990425
CNAG_00703	118981	0.137265	0.0937987	1.4634	0.143357	0.318765
CNAG_00704	465.174	-0.340807	0.36794	-0.926256	0.354313	0.56796
CNAG_00705	5436.38	-0.0792877	0.143295	-0.55332	0.580044	0.765534
CNAG_00706	1899.1	0.222732	0.159499	1.39645	0.16258	0.345446
CNAG_00707	4430.98	0.385128	0.0692839	5.55869	2.71803e-08	6.22733e-07
CNAG_00708	3599.48	0.264957	0.143251	1.8496	0.0643708	0.180552
CNAG_00709	1500.66	-0.0735621	0.0928105	-0.792605	0.428008	0.638532
CNAG_00710	1295.39	-0.217065	0.107264	-2.02366	0.0430049	0.133302
CNAG_00711	84.1759	-1.44592	1.03797	-1.39302	0.163614	0.346647
CNAG_00712	1255.3	-0.0378909	0.102445	-0.369866	0.711482	0.852188
CNAG_00713	3072.51	-0.126567	0.0765625	-1.65312	0.098307	0.246121
CNAG_00714	817.047	-0.319669	0.174789	-1.82889	0.0674161	0.18645
CNAG_00715	7838.96	0.185083	0.148498	1.24637	0.212629	0.413641
CNAG_00716	81894.2	0.16393	0.0689863	2.37627	0.0174885	0.0660562
CNAG_00717	1081.4	0.0230465	0.189318	0.121734	0.903109	0.956823
CNAG_00718	865.639	-0.116766	0.299363	-0.390049	0.6965	0.844114
CNAG_00719	2590.91	-0.0201692	0.127482	-0.158212	0.874289	0.943951
CNAG_00720	1294.58	0.0398628	0.105938	0.376285	0.706705	0.849827
CNAG_00721	3018.76	-0.169658	0.119966	-1.41423	0.157296	0.33866
CNAG_00722	6557.54	0.282567	0.106595	2.65084	0.00802911	0.0361492
CNAG_00723	37.5064	1.80058	2.10416	0.855725	0.39215	0.603226
CNAG_00727	3051.5	-0.220864	0.295352	-0.747799	0.454582	0.661408
CNAG_00728	114.751	-0.0530529	2.22147	-0.0238818	0.980947	0.992736
CNAG_00730	8.13439	-6.43133	3.91201	-1.644	0.100177	0.249636
CNAG_00732	2130.47	-0.665707	0.342013	-1.94644	0.051602	0.152615
CNAG_00733	1713.52	-0.112782	0.154119	-0.731785	0.4643	0.670089
CNAG_00734	2083.26	0.146261	0.201669	0.725255	0.468296	0.673901
CNAG_00735	2571.71	0.604777	0.300044	2.01563	0.0438388	0.134885
CNAG_00736	670.721	-0.754003	0.368827	-2.04432	0.0409216	0.128041
CNAG_00737	687.091	-0.4502	0.166915	-2.69718	0.00699284	0.03271
CNAG_00739	2274.33	0.0172892	0.1199	0.144197	0.885345	0.948864
CNAG_00740	942.313	-0.125045	0.114708	-1.09012	0.275661	0.484836
CNAG_00741	18073.1	0.229228	0.0923172	2.48304	0.0130265	0.0526886
CNAG_00742	1734.61	0.179996	0.168588	1.06767	0.28567	0.493442
CNAG_00743	5424.99	0.654475	0.122153	5.35785	8.42197e-08	1.74062e-06
CNAG_00744	641.548	-0.189294	0.175338	-1.07959	0.280323	0.489336
CNAG_00745	2289.84	-0.205869	0.190133	-1.08277	0.278913	0.48724
CNAG_00746	3672.37	-0.121637	0.0927374	-1.31163	0.189647	0.384091
CNAG_00747	17833.7	0.544198	0.137516	3.95734	7.57889e-05	0.000759524
CNAG_00748	527.612	0.200216	0.122361	1.63627	0.101784	0.253097
CNAG_00750	1648.5	0.267703	0.2196	1.21905	0.222826	0.426018
CNAG_00751	23.0193	-0.305001	1.51316	-0.201566	0.840256	0.92645
CNAG_00752	2162.83	0.160702	0.124785	1.28784	0.197802	0.395634
CNAG_00753	1419.46	0.459368	0.0949114	4.83997	1.29862e-06	2.10836e-05
CNAG_00754	9640.23	0.0306156	0.147015	0.208248	0.835035	0.923031
CNAG_00755	240.977	-0.259014	0.175331	-1.47729	0.139599	0.31274
CNAG_00756	983.445	-0.325494	0.125434	-2.59494	0.00946061	0.040902
CNAG_00757	941.35	-0.126096	0.132257	-0.953418	0.340379	0.554948
CNAG_00758	257.898	-0.877688	0.233706	-3.75552	0.000172982	0.00153891
CNAG_00759	7.9132	0.351999	2.24771	0.156603	0.875557	0.944734
CNAG_00760	1422.49	0.0692134	0.0941212	0.735364	0.462118	0.668493
CNAG_00761	3179.33	-0.0957797	0.14078	-0.680352	0.496282	0.698162
CNAG_00762	1088	0.282283	0.134555	2.09789	0.0359146	0.115647
CNAG_00764	1653.68	0.415819	0.158406	2.62503	0.00866422	0.0382423
CNAG_00765	615.161	-0.287474	0.142006	-2.02437	0.0429317	0.133253
CNAG_00766	341.113	-1.69122	0.287579	-5.88088	4.08085e-09	1.08485e-07
CNAG_00769	1272.34	0.014553	0.132006	0.110245	0.912215	0.960588
CNAG_00770	1272.08	0.265677	0.103765	2.56038	0.0104557	0.0445206
CNAG_00771	5428.81	0.276903	0.408378	0.678056	0.497736	0.699502
CNAG_00772	4587.65	0.120794	0.141088	0.856165	0.391907	0.603226
CNAG_00773	658.345	0.298911	0.197749	1.51157	0.130643	0.299122
CNAG_00774	11063.4	0.518804	0.0983492	5.27512	1.32671e-07	2.64124e-06
CNAG_00775	1561.55	-0.137548	0.369379	-0.372377	0.709612	0.850894
CNAG_00776	16423.6	0.145933	0.53133	0.274655	0.783581	0.893813
CNAG_00777	726.217	-0.00112628	1.25382	-0.000898274	0.999283	0.999693
CNAG_00778	586.491	0.218189	0.256996	0.848997	0.395883	0.607474
CNAG_00779	76168.8	0.227507	0.147917	1.53807	0.124031	0.288922
CNAG_00780	710.819	0.732588	0.13891	5.27385	1.33594e-07	2.65096e-06
CNAG_00781	4292.35	-0.206764	0.123199	-1.6783	0.0932893	0.237519
CNAG_00782	320.272	-0.62286	0.146559	-4.24988	2.13883e-05	0.000253349
CNAG_00783	1612.19	-0.239115	0.188383	-1.2693	0.204335	0.403742
CNAG_00784	927.611	0.442552	0.222224	1.99147	0.0464296	0.140907
CNAG_00785	302.35	-2.2936	2.84246	-0.806907	0.41972	0.630984
CNAG_00786	2088.34	0.429535	0.134331	3.19759	0.00138583	0.00879078
CNAG_00787	488.022	-0.153076	0.121607	-1.25877	0.208113	0.408708
CNAG_00788	16014.2	0.0670201	0.144696	0.463178	0.643237	0.810006
CNAG_00790	2246.81	0.0344094	0.0758345	0.453743	0.650014	0.813328
CNAG_00791	362.938	-0.141231	0.179069	-0.788696	0.430289	0.639898
CNAG_00792	1352.2	0.54026	0.0905358	5.96737	2.41114e-09	6.7444e-08
CNAG_00793	4871.7	0.0129464	0.134503	0.0962534	0.923319	0.965807
CNAG_00794	1464.99	0.0859937	0.0979395	0.878028	0.379928	0.591594
CNAG_00796	746.401	0.853087	0.749142	1.13875	0.254806	0.462751
CNAG_00797	0.984456	-3.38312	3.94994	-0.8565	0.391721	NA
CNAG_00799	12809.9	0.246362	0.315407	0.781093	0.434748	0.644261
CNAG_00800	329.606	-1.06521	0.175885	-6.05629	1.39296e-09	4.05941e-08
CNAG_00802	773.702	0.0115386	0.168961	0.0682915	0.945554	0.977554
CNAG_00803	748.72	0.0968106	0.136168	0.710965	0.477106	0.68165
CNAG_00804	2016.5	0.0576211	0.165171	0.348858	0.727196	0.862554
CNAG_00805	406.807	-0.154806	0.136398	-1.13495	0.256395	0.464324
CNAG_00806	22883.8	-0.114444	0.121529	-0.941701	0.346346	0.560218
CNAG_00807	977.851	-0.728868	0.287382	-2.53623	0.0112053	0.0469301
CNAG_00808	3303.22	0.264933	0.13978	1.89535	0.058046	0.166512
CNAG_00809	6561.58	0.406367	0.152505	2.66461	0.00770771	0.0351081
CNAG_00810	2002.76	0.150078	0.100805	1.4888	0.13654	0.308667
CNAG_00811	3717.86	0.352617	0.0562895	6.26435	3.74394e-10	1.24174e-08
CNAG_00812	1149.97	-0.0164234	0.14928	-0.110017	0.912396	0.960588
CNAG_00813	1343.36	-0.845055	0.480368	-1.75918	0.0785467	0.208888
CNAG_00815	701.984	-1.76747	0.243608	-7.25537	4.00568e-13	2.08206e-11
CNAG_00816	7008.92	0.320698	0.099119	3.23549	0.00121435	0.00797165
CNAG_00817	449.068	0.288299	0.17712	1.6277	0.103588	0.256393
CNAG_00818	280.069	0.253231	0.290326	0.872231	0.383083	0.594247
CNAG_00819	35203.8	0.168757	0.0844022	1.99943	0.0455615	0.138817
CNAG_00820	1213.82	-0.597729	0.197851	-3.02111	0.00251852	0.0142382
CNAG_00821	34716.7	0.0599203	0.101024	0.593131	0.553094	0.745702
CNAG_00822	7012.48	0.245888	0.130469	1.88465	0.0594769	0.169986
CNAG_00823	27.1146	-22.2376	3.90834	-5.68979	NA	NA
CNAG_00824	1339.25	0.118831	0.102009	1.1649	0.244059	0.450655
CNAG_00825	941.626	-0.339543	0.430835	-0.788105	0.430635	0.640208
CNAG_00826	44.0374	-2.15847	0.539298	-4.00237	6.27105e-05	0.000643267
CNAG_00827	14.7846	0.459651	1.58769	0.28951	0.772191	0.886734
CNAG_00828	114.266	0.337954	0.23748	1.42308	0.154713	0.334858
CNAG_00829	7306.37	0.450966	0.0724008	6.22875	4.70177e-10	1.53027e-08
CNAG_00830	358.651	0.139934	0.158429	0.883261	0.377095	0.588763
CNAG_00831	1109.32	0.142434	0.154815	0.920028	0.357558	0.570924
CNAG_00832	261.364	-0.503255	0.24003	-2.09664	0.0360257	0.115868
CNAG_00834	7362.9	-0.647185	0.353302	-1.83182	0.0669788	0.185785
CNAG_00836	1243.57	0.311324	0.135312	2.30079	0.0214035	0.0775224
CNAG_00837	458.995	-0.0161176	0.130325	-0.123672	0.901575	0.956361
CNAG_00838	472.896	-0.186713	0.156334	-1.19432	0.232351	0.437103
CNAG_00839	384.04	-0.90925	0.195122	-4.6599	3.16361e-06	4.63885e-05
CNAG_00840	136.958	-0.591442	0.220458	-2.68278	0.00730128	0.0336555
CNAG_00841	256.325	0.396151	0.259282	1.52788	0.126543	0.293205
CNAG_00843	85.9176	-0.88758	1.43688	-0.617711	0.536766	0.731619
CNAG_00844	2.3357	4.72381	3.92618	1.20316	0.228916	0.433142
CNAG_00845	2723.08	0.753432	0.429541	1.75404	0.0794235	0.210471
CNAG_00846	834.421	0.266569	0.193946	1.37445	0.169303	0.354903
CNAG_00847	571.23	-0.285935	0.165607	-1.72659	0.0842416	0.220414
CNAG_00848	179.83	-0.890651	3.7261	-0.239031	NA	NA
CNAG_00849	28.222	-0.902868	1.32049	-0.683739	0.49414	0.696838
CNAG_00850	163.577	-1.67211	0.597465	-2.79867	0.00513142	0.0253838
CNAG_00851	942.631	-1.00642	0.359736	-2.79768	0.00514711	0.0254256
CNAG_00852	1241.83	0.108217	0.0894128	1.2103	0.226162	0.429566
CNAG_00853	1797.74	0.211483	0.116023	1.82276	0.0683392	0.188061
CNAG_00854	5339.29	0.05274	0.0943647	0.558895	0.576233	0.763597
CNAG_00855	530.803	0.0624194	0.143185	0.435935	0.662884	0.821959
CNAG_00858	40.539	-0.871872	1.56437	-0.557331	0.577301	0.76414
CNAG_00859	292.358	1.27333	0.158046	8.05671	7.83769e-16	6.57705e-14
CNAG_00860	233.99	0.360409	0.186154	1.93608	0.0528575	0.155077
CNAG_00861	306.993	-0.298623	0.272024	-1.09778	0.272299	0.481548
CNAG_00862	654.839	-1.5996	0.127135	-12.5819	2.65418e-36	1.54053e-33
CNAG_00863	160.134	-0.291113	0.255053	-1.14138	0.253711	0.461487
CNAG_00864	21.865	7.94984	1.4178	5.60717	2.05657e-08	4.80672e-07
CNAG_00866	4317.12	0.176719	0.226294	0.780926	0.434846	0.644261
CNAG_00867	5.53914	5.9687	3.91497	1.52459	0.127362	0.294124
CNAG_00869	792.045	1.18576	0.122479	9.68134	3.61957e-22	5.86286e-20
CNAG_00871	41.9752	0.169789	1.51594	0.112003	0.910821	0.960029
CNAG_00872	529.906	0.400647	3.18875	0.125644	0.900014	0.955961
CNAG_00873	910.727	-3.76087	0.503496	-7.46951	8.04933e-14	4.67197e-12
CNAG_00874	4277.74	0.243614	0.133049	1.83101	0.0670984	0.185952
CNAG_00875	1362.91	0.113789	0.448128	0.25392	0.799557	0.90308
CNAG_00876	974.683	0.362476	0.327768	1.10589	0.268773	0.47846
CNAG_00877	1510.24	0.234422	0.362085	0.647423	0.517358	0.715705
CNAG_00878	259.575	-0.366528	0.41033	-0.893253	0.371721	0.58417
CNAG_00879	4151.38	0.448069	0.142315	3.14844	0.00164147	0.0101265
CNAG_00883	757.885	-0.447963	0.367074	-1.22036	0.222328	0.425299
CNAG_00884	1083.1	0.0341305	0.0831892	0.410275	0.681604	0.835627
CNAG_00885	0.806029	-1.78833	3.74281	-0.477806	0.632789	NA
CNAG_00886	27244.8	0.535842	0.150554	3.55914	0.000372073	0.00298215
CNAG_00887	7.0313	-2.02859	3.02945	-0.669624	0.503098	0.703944
CNAG_00889	11.8257	-2.97234	2.8703	-1.03555	0.300412	0.509589
CNAG_00890	1352.59	0.20172	0.11002	1.83348	0.0667308	0.185319
CNAG_00891	14083.8	0.182422	0.116955	1.55976	0.118816	0.281002
CNAG_00892	831.938	-0.103571	0.214805	-0.482162	0.629691	0.800913
CNAG_00893	2.76045	4.96388	3.92321	1.26526	0.205779	0.405445
CNAG_00894	8034.45	0.215633	0.0546353	3.94676	7.92145e-05	0.000790443
CNAG_00895	4004.75	-0.338509	0.14282	-2.37018	0.0177795	0.0669012
CNAG_00896	234.125	-0.0689565	0.240117	-0.287178	0.773976	0.887365
CNAG_00897	4768.18	-0.120949	0.0714009	-1.69394	0.090276	0.232019
CNAG_00899	1342.89	0.109545	0.193773	0.565325	0.571853	0.759957
CNAG_00900	219.426	-0.527695	0.449529	-1.17388	0.240441	0.446623
CNAG_00901	622.385	-0.0747276	0.338389	-0.220833	0.825222	0.916818
CNAG_00902	1484.19	-0.0536443	0.100882	-0.531752	0.594898	0.775379
CNAG_00903	94.8073	-0.362796	0.619106	-0.585999	0.557876	0.749249
CNAG_00904	1110.01	-0.0805025	0.169798	-0.474107	0.635424	0.804731
CNAG_00905	74.5048	-0.740923	1.43448	-0.516509	0.605499	0.78368
CNAG_00906	2355.37	0.535018	0.102268	5.23155	1.68098e-07	3.27956e-06
CNAG_00907	107.284	-0.0590732	0.339207	-0.174151	0.861747	0.936945
CNAG_00909	450.41	-0.0202695	0.156045	-0.129895	0.89665	0.954334
CNAG_00911	9.87363	-1.62714	3.03507	-0.536111	0.591882	0.773589
CNAG_00914	5620.19	0.315667	0.0990035	3.18844	0.00143042	0.00903254
CNAG_00916	1691.48	0.050252	0.097979	0.512886	0.608031	0.784768
CNAG_00917	1123.79	-0.197191	0.0863457	-2.28373	0.0223871	0.0801678
CNAG_00919	3.18996	-5.08092	3.92012	-1.29611	0.194937	0.391533
CNAG_00920	804.589	-0.487177	0.254752	-1.91236	0.0558298	0.161686
CNAG_00921	2492.71	0.498922	0.147579	3.38072	0.000722952	0.00520182
CNAG_00922	890.018	0.00419464	0.0887339	0.0472721	0.962296	0.985703
CNAG_00923	387.453	-0.123498	0.150181	-0.822325	0.410892	0.621199
CNAG_00925	7.07637	-6.23045	3.91279	-1.59233	0.111311	0.268635
CNAG_00926	1763.07	0.0435726	0.0975287	0.446766	0.655044	0.815439
CNAG_00927	616.539	0.0629822	0.207803	0.303086	0.761824	0.882833
CNAG_00928	652.742	0.499919	0.269682	1.85373	0.0637772	0.179044
CNAG_00930	21854.6	0.0705679	0.155683	0.453279	0.650348	0.813328
CNAG_00931	961.895	0.365886	0.19696	1.85767	0.0632165	0.178116
CNAG_00932	1331.92	0.00138086	0.336836	0.00409951	0.996729	0.998449
CNAG_00933	665.205	-0.870257	0.166031	-5.24155	1.59238e-07	3.11542e-06
CNAG_00934	23.3131	0.76816	0.531671	1.4448	0.148513	0.32569
CNAG_00935	10441.6	-0.389061	0.129421	-3.00616	0.00264571	0.0147774
CNAG_00936	1980	0.466166	0.0856484	5.44278	5.24541e-08	1.12068e-06
CNAG_00940	2665.33	0.242717	0.0761059	3.1892	0.00142667	0.00901705
CNAG_00941	1.80484	-4.25828	3.93036	-1.08343	0.278617	0.486898
CNAG_00960	3095.14	-0.182358	0.064168	-2.84189	0.00448472	0.0227006
CNAG_00961	1177.88	-1.34423	0.303932	-4.42278	9.74388e-06	0.000125678
CNAG_00964	86.5073	-1.28332	1.02884	-1.24735	0.21227	0.413339
CNAG_00966	1826.24	0.0222671	0.0996117	0.223539	0.823116	0.91523
CNAG_00967	364.734	-0.142844	0.15901	-0.898331	0.369009	0.581745
CNAG_00968	1142.49	-0.568545	0.148024	-3.84089	0.000122588	0.00115071
CNAG_00969	226.058	-0.543492	0.254005	-2.13969	0.0323801	0.106331
CNAG_00970	5744.9	0.30545	0.0979922	3.11708	0.00182652	0.0109954
CNAG_00971	18.8138	0.74557	1.45509	0.512389	0.608379	0.784987
CNAG_00972	38.9126	-2.89151	1.00281	-2.88339	0.00393414	0.0205715
CNAG_00973	1795.66	-0.105415	0.106172	-0.992868	0.320774	0.532303
CNAG_00974	58.038	-0.501551	3.08031	-0.162825	0.870656	0.94178
CNAG_00975	177.744	-0.0963726	0.294277	-0.327489	0.743298	0.871798
CNAG_00976	4953.58	0.448783	0.261838	1.71397	0.0865343	0.225144
CNAG_00977	2147.98	-0.320814	0.112956	-2.84017	0.00450894	0.0227736
CNAG_00978	10056.8	0.326818	0.227234	1.43825	0.150364	0.328405
CNAG_00979	8730.08	-1.06036	0.0892371	-11.8825	1.45926e-32	5.97867e-30
CNAG_00981	49.7157	-1.30235	0.888936	-1.46507	0.142902	0.318093
CNAG_00982	3038.21	0.134704	0.0749317	1.79769	0.0722258	0.196045
CNAG_00983	600.639	-0.221574	0.128799	-1.72031	0.0853754	0.222711
CNAG_00984	5111.96	-1.05355	0.319986	-3.29249	0.000993037	0.00673466
CNAG_00985	197.421	-2.68406	1.60373	-1.67364	0.0942017	0.238935
CNAG_00986	1644.23	0.217063	0.137911	1.57393	0.115503	0.2756
CNAG_00987	1676.73	0.0543393	0.230993	0.235242	0.814021	0.910714
CNAG_00988	3.26624	3.18675	3.43585	0.927499	0.353667	0.567448
CNAG_00989	1277.17	0.263285	0.145413	1.81061	0.0702017	0.191782
CNAG_00990	11216.1	0.0389497	0.112537	0.346106	0.729263	0.864123
CNAG_00991	2542.62	-0.339884	0.275052	-1.23571	0.216566	0.418634
CNAG_00992	23422.3	0.274406	0.156138	1.75745	0.0788404	0.209349
CNAG_00993	1676.86	0.110796	0.0924389	1.19859	0.230687	0.43484
CNAG_00994	6439.49	0.156987	0.078245	2.00635	0.0448185	0.137093
CNAG_00995	8254.82	-1.43182	0.299899	-4.77435	1.80292e-06	2.82188e-05
CNAG_00996	4504.32	0.166597	0.113562	1.46701	0.142373	0.317218
CNAG_00997	3082.79	0.114428	0.134529	0.850582	0.395001	0.606588
CNAG_00998	606.173	0.0431173	0.152221	0.283254	0.776982	0.888909
CNAG_00999	2158.23	-0.167927	0.113213	-1.48328	0.137999	0.310724
CNAG_01000	2604.48	0.0705275	0.117788	0.598766	0.549329	0.742422
CNAG_01001	7.42847	-6.30025	3.51951	-1.79009	0.0734392	0.198565
CNAG_01002	147.281	0.245959	0.247003	0.995773	0.31936	0.53056
CNAG_01003	4548.68	-0.117904	0.0441688	-2.66939	0.00759886	0.0346829
CNAG_01004	828.248	0.0976343	0.237224	0.41157	0.680654	0.834825
CNAG_01005	12888.2	-0.0225729	0.0769397	-0.293385	0.769228	0.885566
CNAG_01006	259.88	-0.268051	0.156785	-1.70968	0.087326	0.226612
CNAG_01007	814.607	-0.757405	0.162823	-4.65171	3.29199e-06	4.81695e-05
CNAG_01008	371.471	-0.255718	0.330806	-0.773015	0.439514	0.648013
CNAG_01009	1063.97	-0.0959573	0.165317	-0.580443	0.561616	0.751375
CNAG_01010	4141.36	-0.833255	0.132763	-6.27626	3.46817e-10	1.16134e-08
CNAG_01013	3303.91	-0.760426	0.309127	-2.45992	0.0138969	0.0550579
CNAG_01014	2628.37	-0.212941	0.356035	-0.598088	0.549781	0.742818
CNAG_01015	1456.45	-0.227352	0.158288	-1.43632	0.150911	0.329393
CNAG_01016	573.781	-0.26971	0.180046	-1.498	0.134132	0.305204
CNAG_01017	649.592	0.129946	0.12165	1.06819	0.285434	0.493442
CNAG_01018	647.325	5.70393	2.55317	2.23405	NA	NA
CNAG_01019	31355.9	0.304155	0.0978877	3.10718	0.0018888	0.0113215
CNAG_01020	1951.68	-0.798025	0.31179	-2.5595	0.0104824	0.0445725
CNAG_01021	8671.81	0.412728	0.108314	3.81046	0.000138707	0.00127622
CNAG_01022	1058.58	-0.466713	0.174586	-2.67325	0.00751198	0.0344443
CNAG_01023	2335.89	-0.00673025	0.153844	-0.0437472	0.965106	0.987227
CNAG_01024	1103.55	-0.524961	1.31283	-0.39987	0.689252	0.840596
CNAG_01025	1550.16	-0.217068	0.178089	-1.21888	0.222891	0.426025
CNAG_01026	550.733	-0.189722	0.134509	-1.41049	0.158396	0.340503
CNAG_01027	3765.11	-0.494501	0.115574	-4.27865	1.88029e-05	0.000226187
CNAG_01028	557.297	-0.804745	0.226156	-3.55836	0.000373176	0.00298675
CNAG_01029	2867.53	-0.118753	0.182642	-0.650195	0.515566	0.714184
CNAG_01030	259.85	-0.0987301	0.174558	-0.565601	0.571665	0.759856
CNAG_01031	6302.42	-0.976157	0.338254	-2.88587	0.00390337	0.020476
CNAG_01032	2.71146	-4.84648	3.92248	-1.23557	0.21662	0.418634
CNAG_01033	675.453	0.0439952	0.420294	0.104677	0.916632	0.962024
CNAG_01034	1.31261	-3.79854	3.93918	-0.964296	0.334898	NA
CNAG_01035	11697.8	0.474364	0.0783539	6.05412	1.41191e-09	4.08049e-08
CNAG_01036	1305.72	-0.305176	0.1254	-2.43363	0.0149484	0.0584129
CNAG_01037	271.169	0.123426	1.60523	0.0768899	0.938711	0.97453
CNAG_01038	806.929	-0.357698	0.174177	-2.05365	0.0400092	0.125922
CNAG_01039	1791.16	-0.157345	0.0817888	-1.92379	0.0543807	0.158478
CNAG_01040	8.0081	6.50089	3.91244	1.6616	0.096594	0.243231
CNAG_01041	165.597	-0.635967	0.424806	-1.49708	0.134373	0.30559
CNAG_01043	22115.4	-0.324506	0.173573	-1.86956	0.0615445	0.174535
CNAG_01044	3723.41	-1.40773	0.303041	-4.64534	3.39518e-06	4.94715e-05
CNAG_01045	3166.15	0.279708	0.0711952	3.92875	8.53871e-05	0.000847181
CNAG_01046	1452.25	0.373274	3.72509	0.100205	0.920181	0.963754
CNAG_01047	1712.72	-1.85454	1.25182	-1.48147	0.138481	0.311269
CNAG_01049	5612.86	0.286221	0.0739618	3.86985	0.000108901	0.00104046
CNAG_01050	1392.62	0.0926773	0.0777914	1.19136	0.233513	0.437916
CNAG_01051	1063.49	-0.0877632	0.0896065	-0.979429	0.327368	0.540441
CNAG_01052	5799.82	-1.8467	0.252325	-7.31876	2.50277e-13	1.3513e-11
CNAG_01053	1931.91	-0.0644511	0.365849	-0.176168	0.860162	0.936537
CNAG_01054	1853.33	0.0899562	0.105098	0.855928	0.392037	0.603226
CNAG_01055	2683.06	-0.0561548	0.120149	-0.467376	0.640231	0.808323
CNAG_01056	0.164076	-0.869841	4.08047	-0.213172	0.831193	NA
CNAG_01057	955.091	-0.255759	0.222644	-1.14873	0.250666	0.457343
CNAG_01058	1698.78	0.047725	0.135369	0.352555	0.724422	0.860731
CNAG_01059	289.305	-1.31463	0.197405	-6.65955	2.74662e-11	1.09944e-09
CNAG_01060	16624.7	-0.110631	0.349002	-0.316993	0.751249	0.876193
CNAG_01061	113.18	-1.15117	0.270582	-4.25441	2.09602e-05	0.000248702
CNAG_01062	1126.59	-0.451371	0.316805	-1.42476	0.154226	0.3341
CNAG_01063	1483.44	-0.652412	0.420679	-1.55086	0.120936	0.283644
CNAG_01064	174.573	-0.642007	1.45413	-0.441506	0.658847	0.818126
CNAG_01065	329.492	0.178923	0.19903	0.898975	0.368666	0.581371
CNAG_01069	881.666	-0.139946	0.12415	-1.12723	0.259644	0.467776
CNAG_01070	45.2949	-2.42637	1.28962	-1.88146	0.0599089	0.17101
CNAG_01071	772.262	-0.132072	0.116236	-1.13624	0.255856	0.463951
CNAG_01072	459.382	0.11925	0.269598	0.442327	0.658253	0.81768
CNAG_01073	480.827	-0.830895	0.17153	-4.84403	1.27233e-06	2.08023e-05
CNAG_01074	108.511	-3.06841	1.95269	-1.57137	0.116096	0.276638
CNAG_01075	131.284	1.42942	0.271937	5.25644	1.46872e-07	2.8816e-06
CNAG_01076	27.5362	-1.16091	3.73291	-0.310993	NA	NA
CNAG_01077	247.982	-2.66452	0.2285	-11.6609	2.01846e-31	7.02927e-29
CNAG_01078	1067.61	-0.789643	0.142055	-5.55871	2.71776e-08	6.22733e-07
CNAG_01079	147.529	-1.33966	0.434682	-3.08193	0.00205665	0.0120961
CNAG_01080	169.442	-2.98555	1.3915	-2.14556	0.0319078	0.105166
CNAG_01081	235.458	-0.922151	0.189835	-4.85764	1.18792e-06	1.956e-05
CNAG_01082	1055	-0.337798	0.201262	-1.6784	0.0932692	0.237519
CNAG_01083	7936.34	0.0723851	0.0703522	1.0289	0.303529	0.513103
CNAG_01084	559.088	-0.630103	0.253789	-2.48278	0.0130363	0.0526886
CNAG_01085	170.094	-0.613717	0.456209	-1.34525	0.178543	0.369007
CNAG_01087	2023.61	0.239058	0.202715	1.17928	0.238288	0.443763
CNAG_01088	762.456	-0.913179	1.95847	-0.466271	0.641022	0.808679
CNAG_01089	3236.95	0.215475	0.0842471	2.55765	0.0105382	0.0447278
CNAG_01090	623.134	-2.19966	0.449983	-4.88831	1.01707e-06	1.73625e-05
CNAG_01091	6740.47	0.010771	0.0668724	0.161068	0.87204	0.942691
CNAG_01092	7553.2	0.330558	0.0692996	4.76999	1.84237e-06	2.87715e-05
CNAG_01093	1364.03	0.188367	0.132125	1.42568	0.153961	0.333992
CNAG_01094	2276.35	0.0728233	0.185572	0.392426	0.694744	0.843747
CNAG_01095	802.377	-0.500032	0.171681	-2.91256	0.00358476	0.0190449
CNAG_01096	1299.23	-0.068827	0.164291	-0.418933	0.675265	0.831252
CNAG_01097	1190.79	0.307249	0.388737	0.790379	0.429306	0.639711
CNAG_01098	879.77	1.17831	0.376965	3.12578	0.00177334	0.010759
CNAG_01099	1870.69	0.195239	0.0689137	2.83309	0.00460999	0.0231781
CNAG_01100	244.96	-0.319289	0.169388	-1.88496	0.0594355	0.169938
CNAG_01101	964.93	-0.115519	0.104724	-1.10308	0.269993	0.479109
CNAG_01102	14795.4	-1.08714	0.390259	-2.78568	0.00534158	0.0262371
CNAG_01103	4022.87	0.32012	0.0680174	4.70645	2.52073e-06	3.77568e-05
CNAG_01104	2337.87	0.274053	0.114971	2.38368	0.0171407	0.065325
CNAG_01105	524.529	-0.295157	0.688876	-0.428462	0.668315	0.826283
CNAG_01106	1534.5	-0.893439	0.601441	-1.4855	0.137412	0.309757
CNAG_01107	526.072	0.731169	0.599766	1.21909	0.22281	0.426018
CNAG_01108	784.244	-0.656253	0.119593	-5.48741	4.07877e-08	8.93353e-07
CNAG_01109	2843.31	0.0943659	0.181415	0.520165	0.602949	0.782328
CNAG_01110	1568.83	-0.352725	0.147842	-2.38583	0.0170406	0.0650342
CNAG_01111	11364.8	0.0939543	0.092325	1.01765	0.308846	0.518965
CNAG_01112	3159.58	-0.318735	0.14565	-2.18836	0.0286434	0.0967982
CNAG_01113	2929.19	-0.16588	0.148181	-1.11944	0.262953	0.471664
CNAG_01114	2012.74	-0.378144	0.110239	-3.43021	0.000603113	0.00448791
CNAG_01115	684.599	-0.0719343	0.145789	-0.493414	0.62172	0.794985
CNAG_01117	14.5693	-7.27215	3.18948	-2.28004	0.0226054	0.0807834
CNAG_01119	8584.73	-0.516816	0.0899087	-5.74823	9.01821e-09	2.2924e-07
CNAG_01120	1399.19	0.511	2.7668	0.18469	NA	NA
CNAG_01121	51.2307	1.13859	0.37217	3.05933	0.00221834	0.0128222
CNAG_01122	8.83952	5.65457	3.912	1.44544	0.148334	0.3254
CNAG_01123	464.108	1.92544	0.881092	2.18529	0.0288674	0.0973469
CNAG_01124	183.291	-0.220946	0.326288	-0.677151	0.49831	0.700043
CNAG_01125	1473.39	-0.537431	0.36945	-1.45468	0.145758	0.32186
CNAG_01126	1627.99	-0.226379	0.118534	-1.90982	0.0561568	0.162406
CNAG_01127	706.486	-0.0316002	0.402736	-0.0784637	0.937459	0.973596
CNAG_01128	3240.71	-0.117262	0.103079	-1.13759	0.255291	0.463288
CNAG_01129	1826.46	-0.0778404	0.0638746	-1.21864	0.222979	0.426077
CNAG_01130	3414.62	0.156512	0.186358	0.839844	0.400996	0.611949
CNAG_01131	650.217	0.673169	0.197259	3.41261	0.00064344	0.00475216
CNAG_01132	2102.93	0.0883178	0.162878	0.542235	0.587657	0.770477
CNAG_01133	611.157	-0.228665	0.122535	-1.86613	0.0620237	0.175536
CNAG_01134	515.941	-0.127076	0.121139	-1.04901	0.294172	0.503047
CNAG_01135	460.796	0.0239046	0.252262	0.0947613	0.924504	0.965807
CNAG_01136	8662.91	-0.0973282	0.11944	-0.814873	0.415145	0.625456
CNAG_01137	17432.6	0.277209	0.142207	1.94933	0.0512559	0.151948
CNAG_01138	14486.8	-0.73892	0.123789	-5.96917	2.3847e-09	6.72447e-08
CNAG_01139	9.43516	-6.64543	3.91129	-1.69904	0.0893117	0.230306
CNAG_01140	39.5673	-0.2688	0.68824	-0.390562	0.696121	0.844046
CNAG_01141	1791.57	-0.313196	0.140752	-2.22516	0.0260707	0.0899813
CNAG_01142	800.353	-0.215885	0.166533	-1.29635	0.194855	0.391533
CNAG_01143	1537.46	-0.031491	0.0976857	-0.322371	0.747172	0.874529
CNAG_01144	3914.01	0.371312	0.124231	2.98887	0.00280009	0.0154906
CNAG_01145	1993.32	0.127723	0.100001	1.27722	0.201524	0.400004
CNAG_01146	1988.08	-0.0163758	0.189136	-0.0865821	0.931004	0.969854
CNAG_01147	2251.27	-0.55313	0.0992673	-5.57212	2.51657e-08	5.82322e-07
CNAG_01148	20619.3	0.0364293	0.111429	0.326929	0.743721	0.871875
CNAG_01149	879.757	0.0191112	0.116241	0.16441	0.869408	0.941454
CNAG_01150	16167.7	0.125297	0.0724107	1.73036	0.0835654	0.218727
CNAG_01151	1665.35	-0.136272	0.112886	-1.20716	0.227369	0.431036
CNAG_01152	130101	0.128935	0.121026	1.06535	0.286717	0.494425
CNAG_01153	96893	0.204416	0.121245	1.68598	0.0918	0.23481
CNAG_01154	253.541	-0.935529	0.181809	-5.14566	2.66578e-07	5.01814e-06
CNAG_01155	20281.7	0.497001	0.195127	2.54707	0.0108633	0.0458436
CNAG_01156	3743.9	0.260674	0.0827293	3.15092	0.00162755	0.0100585
CNAG_01157	1363.24	-0.250179	0.0811451	-3.08311	0.00204848	0.0120606
CNAG_01158	8331.06	0.347343	0.0866277	4.00961	6.08189e-05	0.000628492
CNAG_01159	1941.2	0.268208	0.11831	2.26699	0.0233911	0.0827839
CNAG_01161	1643.37	-0.311061	0.0970605	-3.20482	0.00135147	0.00862787
CNAG_01162	1201.89	-0.176638	0.139422	-1.26693	0.20518	0.404609
CNAG_01163	647.375	0.437755	0.12393	3.53227	0.000412015	0.00324625
CNAG_01164	10561	-0.0487683	0.134637	-0.36222	0.717187	0.855637
CNAG_01165	838.279	-0.237909	0.126834	-1.87575	0.0606902	0.173028
CNAG_01166	1627.45	-0.0726777	0.0739061	-0.983379	0.325421	0.537863
CNAG_01167	781.988	-0.0682925	0.129987	-0.525381	0.599318	0.778778
CNAG_01168	10833.6	-0.00984591	0.222116	-0.0443278	0.964643	0.987179
CNAG_01169	1761.65	-0.195958	0.155292	-1.26187	0.206995	0.407266
CNAG_01170	110798	0.168029	0.123248	1.36334	0.172774	0.360028
CNAG_01171	858.623	0.0658267	0.214344	0.307107	0.758762	0.881384
CNAG_01172	1387.62	-0.415481	0.102534	-4.05214	5.07516e-05	0.000537211
CNAG_01173	429.466	0.00336369	0.765576	0.00439367	0.996494	0.998449
CNAG_01174	1195.8	0.552416	0.515168	1.0723	0.283584	0.492504
CNAG_01175	3512.85	0.18497	0.114811	1.61108	0.107162	0.261796
CNAG_01177	1607.22	0.0970982	0.232962	0.416799	0.676826	0.832171
CNAG_01178	975.952	-0.236416	0.0931509	-2.53799	0.011149	0.0467227
CNAG_01179	5122.44	0.214304	0.105072	2.03959	0.0413908	0.129277
CNAG_01180	525.087	0.129465	0.119227	1.08587	0.277537	0.486227
CNAG_01181	153811	0.245175	0.114108	2.14863	0.0316638	0.10457
CNAG_01182	11428.8	0.180932	0.111405	1.6241	0.104355	0.257651
CNAG_01183	1494.03	0.110113	0.130923	0.841053	0.400318	0.611183
CNAG_01184	1126.39	-0.594424	0.183882	-3.23263	0.00122654	0.00802902
CNAG_01185	9725.57	0.369443	0.184735	1.99985	0.0455167	0.138741
CNAG_01186	1088.43	-0.630118	0.130427	-4.8312	1.35712e-06	2.18805e-05
CNAG_01187	5399.01	0.410923	0.101908	4.0323	5.52329e-05	0.000576758
CNAG_01188	268.125	-0.0875951	3.02225	-0.0289834	0.976878	0.99153
CNAG_01189	3962.35	0.281383	0.184121	1.52825	0.12645	0.29318
CNAG_01190	3817.44	0.0237849	0.0971763	0.244761	0.806642	0.906352
CNAG_01191	378.13	-0.052104	0.161736	-0.322154	0.747336	0.874529
CNAG_01192	72.733	9.68382	1.75451	5.5194	3.40169e-08	7.59383e-07
CNAG_01194	22.0807	0.0493763	3.07522	0.0160562	0.98719	0.994471
CNAG_01195	1155.85	0.131343	0.141067	0.931065	0.35182	0.565396
CNAG_01196	1735.79	-0.529676	0.0733146	-7.2247	5.02216e-13	2.59107e-11
CNAG_01197	3902.64	0.0477274	0.111787	0.426949	0.669416	0.827122
CNAG_01198	5326.88	0.463113	0.170123	2.72222	0.0064845	0.0307753
CNAG_01199	3622.24	0.362218	0.0987527	3.66793	0.000244519	0.002082
CNAG_01200	1322.84	0.203268	0.105999	1.91765	0.0551557	0.160066
CNAG_01201	821.995	0.139867	0.168293	0.831092	0.405922	0.616092
CNAG_01202	1483.55	0.103822	0.155053	0.669589	0.50312	0.703944
CNAG_01203	907.699	-0.00467429	0.106876	-0.0437358	0.965115	0.987227
CNAG_01204	26267.6	0.0539048	0.136575	0.394689	0.693073	0.842893
CNAG_01207	158.191	-0.658785	0.490323	-1.34357	0.179086	0.3698
CNAG_01208	352.599	0.203806	0.595284	0.342368	0.732074	0.86554
CNAG_01209	396.382	-0.207954	0.149022	-1.39546	0.162878	0.345972
CNAG_01210	15.4223	-1.276	2.12543	-0.600348	0.548274	0.741512
CNAG_01211	7654.17	0.122618	0.0544062	2.25376	0.0242113	0.0850817
CNAG_01212	1903.94	-0.0700226	0.172965	-0.404838	0.685597	0.838192
CNAG_01213	2284.41	-0.236706	0.0682866	-3.46637	0.00052754	0.00399382
CNAG_01214	263.036	-0.190305	0.27218	-0.699186	0.484436	0.68831
CNAG_01215	1881.27	-0.25779	0.125463	-2.05471	0.0399075	0.125715
CNAG_01216	5552.63	0.00776481	0.117288	0.066203	0.947216	0.978401
CNAG_01217	2340.51	0.245763	0.0962012	2.55468	0.0106285	0.0450565
CNAG_01220	1556.68	-0.00151884	0.0742366	-0.0204595	0.983677	0.993033
CNAG_01221	1990.67	-0.246555	0.0730487	-3.37522	0.000737569	0.00530152
CNAG_01223	679.977	-0.313407	0.200336	-1.56441	0.117722	0.279365
CNAG_01224	150115	0.166718	0.101352	1.64494	0.0999832	0.249249
CNAG_01228	1835.02	-0.431411	0.114189	-3.77803	0.000158074	0.00142062
CNAG_01229	1228.66	0.00489846	0.100317	0.0488296	0.961055	0.985099
CNAG_01230	30297.3	0.457669	0.0929984	4.92126	8.59904e-07	1.48248e-05
CNAG_01231	641.325	-1.52104	0.210647	-7.22077	5.16925e-13	2.64734e-11
CNAG_01232	717.583	0.838254	0.472386	1.77451	0.0759788	0.203455
CNAG_01233	708.906	0.291312	0.300968	0.967915	0.333087	0.546889
CNAG_01234	1220.92	0.130047	0.440509	0.29522	0.767826	0.885091
CNAG_01235	5445.74	0.050527	0.0551473	0.916219	0.359552	0.572113
CNAG_01236	6601.9	0.29243	0.181407	1.61201	0.10696	0.261604
CNAG_01237	184.035	-0.288469	0.377246	-0.76467	0.444468	0.652555
CNAG_01238	2465.96	0.00477219	0.135603	0.0351922	0.971926	0.990425
CNAG_01239	1212.84	-0.32384	0.34631	-0.935116	0.349729	0.563434
CNAG_01240	293.571	0.08709	0.263857	0.330065	0.741351	0.870634
CNAG_01241	2530.14	-0.307353	0.120738	-2.54562	0.0109083	0.0459906
CNAG_01242	593.284	-0.223733	0.154082	-1.45204	0.146491	0.322578
CNAG_01243	652.623	-0.0869251	0.11868	-0.732434	0.463904	0.669795
CNAG_01245	1105.59	-0.234987	0.104556	-2.24748	0.0246096	0.0862636
CNAG_01246	1044.24	-0.0492093	0.109655	-0.448764	0.653602	0.814727
CNAG_01247	1249.77	-0.132459	0.162233	-0.816471	0.414231	0.62431
CNAG_01248	1297.77	0.110886	0.0913658	1.21365	0.224881	0.428048
CNAG_01249	871.278	0.36043	0.103805	3.47217	0.000516261	0.00392948
CNAG_01250	1637.12	0.105409	0.115264	0.914505	0.360451	0.572791
CNAG_01251	1407.94	0.157124	0.122835	1.27915	0.200843	0.399108
CNAG_01252	524.219	-0.870664	0.261723	-3.32666	0.00087892	0.00613395
CNAG_01253	9612.26	0.157217	0.120998	1.29933	0.193829	0.390292
CNAG_01254	349.196	-0.710532	0.159415	-4.45713	8.3063e-06	0.000109516
CNAG_01256	96.5792	-0.165195	0.9248	-0.178627	0.85823	0.93577
CNAG_01257	5356.27	0.196389	0.212283	0.925128	0.354899	0.568116
CNAG_01258	1167.5	-0.0187695	0.174664	-0.107461	0.914423	0.961339
CNAG_01261	3450.45	0.0808098	0.185621	0.435348	0.66331	0.822146
CNAG_01262	557.074	-0.0125054	0.198781	-0.0629105	0.949838	0.979611
CNAG_01263	3047.31	-0.184746	0.0732232	-2.52305	0.011634	0.0482615
CNAG_01264	16610.2	0.652182	0.0873026	7.47036	7.99753e-14	4.67197e-12
CNAG_01265	980.614	-0.528384	0.160364	-3.2949	0.000984566	0.00670534
CNAG_01266	2187.38	0.0278897	0.127821	0.218193	0.827279	0.917662
CNAG_01267	1417.9	-0.797374	0.447188	-1.78309	0.0745722	0.201005
CNAG_01270	17187.5	0.488599	0.064331	7.59508	3.07606e-14	1.9477e-12
CNAG_01271	4327.63	-0.0382557	0.0927124	-0.412628	0.679879	0.834278
CNAG_01272	1157.29	-0.448419	0.139979	-3.20349	0.00135774	0.00864412
CNAG_01273	5200.14	0.262537	0.976504	0.268854	0.788042	0.896995
CNAG_01274	6195.82	0.0779314	0.0879179	0.886412	0.375396	0.587113
CNAG_01275	2087.16	0.185519	0.0746258	2.48599	0.0129192	0.052376
CNAG_01276	2773.12	0.201955	0.102979	1.96113	0.0498637	0.149184
CNAG_01277	5553.14	0.319622	0.153286	2.08513	0.0370573	0.118234
CNAG_01278	584.602	0.703857	1.94201	0.362437	0.717026	0.855637
CNAG_01279	1213.51	0.0475492	0.117038	0.406271	0.684543	0.83759
CNAG_01281	551.835	-0.395841	0.127389	-3.10734	0.00188782	0.0113215
CNAG_01282	872.311	-0.154195	0.130654	-1.18017	0.237931	0.443218
CNAG_01283	482.774	0.237379	0.199122	1.19213	0.23321	0.437582
CNAG_01284	3170.25	0.0296907	0.0719231	0.412812	0.679744	0.834259
CNAG_01285	2669.01	0.222933	0.0609339	3.65861	0.000253584	0.0021513
CNAG_01286	224.105	-0.0977972	0.226533	-0.431714	0.66595	0.824154
CNAG_01287	28187.7	0.0749127	0.0687108	1.09026	0.275598	0.484836
CNAG_01288	1607.7	0.03644	0.122238	0.298106	0.765623	0.884045
CNAG_01289	476.139	-0.478062	0.141277	-3.38386	0.000714735	0.00515335
CNAG_01290	493.494	0.130844	0.245303	0.533399	0.593758	0.774978
CNAG_01291	1989.36	0.075078	0.133167	0.563787	0.572899	0.760626
CNAG_01292	709.606	-0.178329	0.142477	-1.25164	0.210703	0.411472
CNAG_01293	680.294	0.402566	0.122855	3.27675	0.00105011	0.00704776
CNAG_01294	310.462	-0.413273	0.363979	-1.13543	0.256195	0.464203
CNAG_01295	3426.14	0.0763473	0.138728	0.550337	0.582088	0.767268
CNAG_01296	1022.71	0.308366	0.217542	1.4175	0.156336	0.337532
CNAG_01297	221.781	-0.115565	3.72579	-0.0310175	0.975256	0.991312
CNAG_01298	1693.12	0.290122	0.121324	2.39129	0.0167893	0.0642161
CNAG_01301	642.577	-0.143981	0.145172	-0.991796	0.321297	0.532818
CNAG_01302	5229.75	0.398005	0.0909723	4.37502	1.21422e-05	0.000153765
CNAG_01303	787.789	0.333663	0.116985	2.85218	0.00434207	0.0221557
CNAG_01304	1448.52	0.0384679	0.147	0.261687	0.793563	0.900483
CNAG_01305	8245.09	0.635619	0.397474	1.59915	0.109788	0.265882
CNAG_01306	302.21	0.500927	0.851679	0.588164	0.556422	0.748027
CNAG_01307	7448.49	-0.248491	0.145614	-1.7065	0.0879152	0.227632
CNAG_01308	715.327	-0.524888	0.147813	-3.55102	0.000383737	0.00305455
CNAG_01309	3941.38	0.0854215	0.0891015	0.958699	0.33771	0.552547
CNAG_01310	1247.17	0.0615233	0.155269	0.396238	0.69193	0.842533
CNAG_01313	2334.93	-0.166407	0.118225	-1.40754	0.159267	0.341486
CNAG_01314	1724.79	-0.396715	0.113549	-3.49379	0.000476219	0.0036895
CNAG_01315	1703.58	0.275156	0.0706053	3.8971	9.73499e-05	0.000946986
CNAG_01316	2844.87	0.272916	0.110612	2.46734	0.0136123	0.0543943
CNAG_01317	2168.47	-0.0119479	0.15017	-0.0795623	0.936585	0.973034
CNAG_01318	2067.67	0.180133	0.111455	1.6162	0.106051	0.26051
CNAG_01319	1299.63	-0.149511	0.142893	-1.04631	0.295418	0.503939
CNAG_01320	5040.52	0.0813765	0.087674	0.928171	0.353319	0.567281
CNAG_01321	20685.2	0.435847	0.0761672	5.72223	1.05134e-08	2.58748e-07
CNAG_01322	2810.13	0.0143506	0.0991813	0.14469	0.884955	0.948848
CNAG_01323	36337.7	-0.00648234	0.0598447	-0.108319	0.913742	0.960926
CNAG_01324	779.867	-0.27892	0.106025	-2.6307	0.00852086	0.0377771
CNAG_01325	1426.54	-0.390213	0.130806	-2.98314	0.00285308	0.0157337
CNAG_01330	1637.47	0.0340721	0.0998947	0.34108	0.733043	0.866281
CNAG_01331	549.045	-1.10265	0.119604	-9.21918	2.99376e-20	4.07548e-18
CNAG_01332	78651.7	0.163358	0.126001	1.29648	0.19481	0.391533
CNAG_01333	490.483	1.48466	3.0505	0.486692	NA	NA
CNAG_01334	1622.78	0.225997	0.166512	1.35724	0.174705	0.363229
CNAG_01335	772.396	0.472618	0.121625	3.88587	0.000101966	0.000980928
CNAG_01336	24.7488	0.172084	3.73244	0.0461051	NA	NA
CNAG_01337	1217.57	0.201868	0.0813083	2.48275	0.0130373	0.0526886
CNAG_01338	340.864	2.26242	1.45483	1.55511	0.11992	0.282315
CNAG_01339	3202.38	0.305447	0.112209	2.72212	0.00648646	0.0307753
CNAG_01340	2231.9	0.186823	0.123388	1.51411	0.129999	0.298266
CNAG_01341	4892.58	-0.713778	0.233247	-3.06017	0.00221208	0.0127966
CNAG_01342	1520.74	-0.0125745	0.113591	-0.110699	0.911855	0.960588
CNAG_01343	663.776	0.73888	0.163507	4.51895	6.21483e-06	8.50418e-05
CNAG_01344	815.57	-0.551776	0.217581	-2.53596	0.011214	0.0469385
CNAG_01346	8.61289	-6.51379	3.91172	-1.6652	0.0958732	0.242079
CNAG_01347	3584.11	-0.119391	0.130108	-0.917624	0.358816	0.571757
CNAG_01348	2810.05	0.0187659	0.309394	0.0606535	0.951635	0.980639
CNAG_01349	5.34512	-1.83649	3.0726	-0.597699	0.550041	0.74288
CNAG_01350	1265.07	-0.14344	0.122227	-1.17356	0.240573	0.446623
CNAG_01351	3063.28	0.310427	0.107503	2.88761	0.00388181	0.0203898
CNAG_01352	941.674	-0.109791	0.125703	-0.873414	0.382438	0.593511
CNAG_01353	861.943	0.336509	0.134974	2.49314	0.012662	0.0515435
CNAG_01354	920.361	0.0671727	0.268641	0.250047	0.802551	0.903616
CNAG_01355	3359.57	0.238643	0.0953526	2.50275	0.0123234	0.0505372
CNAG_01356	97.3555	1.09715	1.02521	1.07017	0.284541	0.492959
CNAG_01357	50.1136	0.921018	0.716853	1.28481	0.19886	0.396637
CNAG_01358	17.4164	-0.570454	3.07548	-0.185484	0.852849	0.933243
CNAG_01359	5119.77	0.254266	0.169123	1.50344	0.132726	0.302895
CNAG_01360	1716.85	0.0320494	0.147139	0.217817	0.827571	0.917707
CNAG_01361	11249.8	0.477543	0.0665684	7.17372	7.29845e-13	3.6571e-11
CNAG_01362	2003.76	-0.0491485	0.39997	-0.12288	0.902202	0.956735
CNAG_01363	2257.74	0.657644	0.613448	1.07204	0.2837	0.492504
CNAG_01365	952.963	0.0726796	0.0917038	0.792548	0.428041	0.638532
CNAG_01367	40.7167	21.7446	3.90788	5.56431	NA	NA
CNAG_01368	218.726	-1.13582	3.72595	-0.304841	0.760487	0.882505
CNAG_01369	199.723	-0.919993	0.660951	-1.39192	0.163946	0.346866
CNAG_01370	21.3153	4.41055	3.77376	1.16874	NA	NA
CNAG_01371	1135.71	0.436429	0.319109	1.36765	0.171421	0.358328
CNAG_01372	1065.37	0.0680011	0.173115	0.392809	0.69446	0.84355
CNAG_01375	2713.57	0.12105	0.189116	0.640083	0.522119	0.720091
CNAG_01376	3344.28	-0.288421	0.116672	-2.47207	0.0134335	0.0538653
CNAG_01377	1984.21	-0.0862786	0.110893	-0.778038	0.436546	0.645551
CNAG_01378	4045.82	0.0343264	0.0724924	0.473518	0.635844	0.805063
CNAG_01379	1518.99	0.409378	0.158539	2.58219	0.00981766	0.0421256
CNAG_01380	1597.75	-0.225851	0.136409	-1.65569	0.0977852	0.244991
CNAG_01381	2632.79	-0.0402955	0.0840319	-0.479526	0.631564	0.801247
CNAG_01382	1020.04	-0.1265	0.122446	-1.0331	0.301555	0.510905
CNAG_01383	10.6604	-6.82127	3.79685	-1.79656	0.0724056	0.196304
CNAG_01384	15.6308	-21.4921	3.9095	-5.49742	NA	NA
CNAG_01385	1140.18	-0.521651	0.137439	-3.79552	0.000147334	0.00133967
CNAG_01386	273.687	-1.15635	0.283358	-4.08088	4.48646e-05	0.000482995
CNAG_01387	4630.32	0.170453	0.352973	0.482906	0.629163	0.800679
CNAG_01388	1013.02	-0.202515	0.269318	-0.751954	0.452079	0.659144
CNAG_01389	690.338	0.0335616	0.176196	0.190478	0.848935	0.932182
CNAG_01390	15022	0.442055	0.109939	4.02091	5.79729e-05	0.00060176
CNAG_01391	5714.93	0.669423	0.129339	5.17574	2.27015e-07	4.30835e-06
CNAG_01392	892.286	0.143728	0.122016	1.17794	0.238819	0.444288
CNAG_01395	4864.67	0.174135	0.131758	1.32162	0.186293	0.378953
CNAG_01396	1634.81	-0.0113689	0.558714	-0.0203484	0.983765	0.993033
CNAG_01397	8218.47	0.147795	0.466894	0.316549	0.751586	0.876372
CNAG_01398	2095.36	0.840988	0.817419	1.02883	0.303558	0.513103
CNAG_01399	1855.78	0.0783046	0.107357	0.729386	0.465765	0.671369
CNAG_01400	16710.1	0.280721	0.0982076	2.85844	0.00425726	0.021889
CNAG_01401	6.75179	-1.17283	2.27791	-0.514871	0.606643	0.783764
CNAG_01402	7343.27	-0.144722	0.0725202	-1.99561	0.0459765	0.139776
CNAG_01403	4690.33	-0.0120486	0.115119	-0.104662	0.916644	0.962024
CNAG_01404	14632.7	0.261702	0.126616	2.06689	0.0387441	0.122549
CNAG_01405	999.003	-0.287723	0.178466	-1.6122	0.106918	0.261604
CNAG_01406	532.856	-0.625256	0.254301	-2.45872	0.0139432	0.0551781
CNAG_01408	755.886	0.0882915	0.135783	0.650242	0.515536	0.714184
CNAG_01411	62.3739	-0.838244	0.90785	-0.923329	0.355836	0.568962
CNAG_01412	1627.23	-0.184598	0.12113	-1.52397	0.127517	0.29428
CNAG_01413	7306.92	0.371466	0.126599	2.93418	0.0033443	0.0180426
CNAG_01414	3527.52	-0.0872027	0.0809155	-1.0777	0.281168	0.490254
CNAG_01415	1307.71	0.00568252	0.385233	0.0147509	0.988231	0.994945
CNAG_01416	1480.16	-0.182445	2.24794	-0.0811613	0.935314	0.972309
CNAG_01417	1223.97	-1.79254	0.406074	-4.41431	1.01332e-05	0.000130105
CNAG_01418	1042.59	-0.265467	0.368333	-0.720724	0.471079	0.675673
CNAG_01419	842.079	-0.960528	0.608506	-1.5785	0.11445	0.274019
CNAG_01420	458.895	-0.845331	0.928402	-0.910522	0.362547	0.574676
CNAG_01421	442.562	-0.69076	0.359176	-1.92318	0.0544572	0.158634
CNAG_01422	1385.98	-0.145567	0.512852	-0.283838	0.776535	0.888836
CNAG_01423	2979.51	-0.0389955	0.0694797	-0.561251	0.574627	0.762101
CNAG_01424	473.676	-0.0339059	0.143746	-0.235873	0.813531	0.91042
CNAG_01425	297.182	-0.451348	0.613667	-0.735494	0.462039	0.668493
CNAG_01426	3005.55	-0.201107	0.105848	-1.89997	0.0574374	0.165106
CNAG_01429	786.506	-0.527348	0.100977	-5.22246	1.76563e-07	3.416e-06
CNAG_01430	864.655	-0.135996	0.154163	-0.882162	0.377689	0.589293
CNAG_01431	403.735	-0.22459	0.181034	-1.2406	0.214755	0.416765
CNAG_01432	3177.61	0.116857	0.126955	0.92046	0.357333	0.5707
CNAG_01435	16418.7	0.449076	0.0952052	4.71693	2.3943e-06	3.60179e-05
CNAG_01436	1344.35	0.0533495	0.114165	0.467301	0.640284	0.808323
CNAG_01437	3485.1	-0.154973	0.133003	-1.16518	0.243946	0.450565
CNAG_01438	1101.74	0.477693	0.167613	2.84997	0.00437232	0.0222611
CNAG_01439	2973.12	-0.0756417	0.105501	-0.716976	0.473389	0.677729
CNAG_01440	492.937	0.46981	0.141686	3.31584	0.000913669	0.00631905
CNAG_01441	1204.73	0.0843381	0.230234	0.366315	0.71413	0.854185
CNAG_01442	523.781	-0.398442	3.72532	-0.106955	0.914825	0.961339
CNAG_01443	397.93	-0.985284	0.782779	-1.2587	0.208139	0.408708
CNAG_01444	2105.58	0.0958959	0.113958	0.841505	0.400065	0.611065
CNAG_01446	50387	-0.87065	0.221751	-3.92624	8.62826e-05	0.000852423
CNAG_01448	892.199	0.630675	0.09112	6.92137	4.47309e-12	1.97184e-10
CNAG_01451	6814.26	0.265797	0.0888058	2.99301	0.00276237	0.0152941
CNAG_01452	316.082	-0.578104	0.284927	-2.02896	0.0424627	0.132092
CNAG_01454	5.22786	0.169306	3.24628	0.052154	0.958406	0.983196
CNAG_01455	134.97	-0.540524	0.528481	-1.02279	0.306408	0.516114
CNAG_01456	25.8731	1.02739	0.691629	1.48546	0.137423	0.309757
CNAG_01457	7.77623	-0.721932	2.01885	-0.357595	0.720646	0.857707
CNAG_01461	530.158	0.336731	0.21885	1.53864	0.123893	0.288794
CNAG_01463	718.008	0.0501696	0.200254	0.250531	0.802177	0.903616
CNAG_01464	25292.1	-0.293102	0.338039	-0.867064	0.385907	0.596635
CNAG_01465	1.59498	-4.08105	3.93344	-1.03753	0.29949	NA
CNAG_01466	527.103	-0.517927	0.192647	-2.68847	0.00717793	0.033307
CNAG_01467	91.9261	10.0217	2.67626	3.74466	0.000180641	0.00159868
CNAG_01468	360.228	-0.289663	0.163562	-1.77097	0.0765662	0.204558
CNAG_01469	1968.2	-0.251856	0.263536	-0.955681	0.339233	0.554347
CNAG_01470	14431	0.138146	0.103017	1.341	0.179919	0.371081
CNAG_01471	2518.14	0.115092	0.100984	1.1397	0.25441	0.462292
CNAG_01472	935.712	0.0197621	0.101688	0.194341	0.845909	0.930033
CNAG_01473	78.8026	1.05162	0.278214	3.7799	0.000156894	0.00141185
CNAG_01474	142.41	0.936364	0.256716	3.64746	0.000264841	0.0022332
CNAG_01475	11588.5	0.113039	0.0547103	2.06614	0.0388152	0.122718
CNAG_01476	649.701	-0.0864247	0.0950511	-0.909244	0.363221	0.575225
CNAG_01477	2247.83	-0.120772	0.153089	-0.788898	0.430172	0.639898
CNAG_01478	955.56	-0.456441	0.139465	-3.27279	0.00106493	0.00711829
CNAG_01479	4302.23	0.391472	0.26085	1.50075	0.13342	0.303881
CNAG_01480	77208.3	0.074496	0.105427	0.706609	0.47981	0.68453
CNAG_01481	124.936	-0.447528	0.373369	-1.19862	0.230675	0.43484
CNAG_01482	2074.51	-0.0685138	0.0899185	-0.761954	0.446088	0.654056
CNAG_01483	887.418	0.196052	0.141858	1.38202	0.166964	0.351248
CNAG_01485	3329.34	-0.0817973	0.105291	-0.77687	0.437236	0.646264
CNAG_01486	54617.3	1.43489	0.0891666	16.0922	2.89336e-58	3.35871e-55
CNAG_01489	191.718	-0.53052	0.310197	-1.71027	0.0872162	0.226411
CNAG_01490	134.787	-1.32258	0.307844	-4.29626	1.73702e-05	0.000210773
CNAG_01491	2641.46	-0.192911	0.0728	-2.64987	0.0080522	0.0362063
CNAG_01492	21794.6	0.139628	0.0766533	1.82155	0.0685226	0.188343
CNAG_01493	4100.54	-1.59008	0.578604	-2.74812	0.00599374	0.0288703
CNAG_01494	303.235	0.0407501	0.188222	0.216501	0.828598	0.918507
CNAG_01495	834.515	-1.14578	0.108166	-10.5928	3.21801e-26	7.79846e-24
CNAG_01496	4468.22	0.221178	0.0635845	3.47848	0.000504259	0.00387229
CNAG_01497	155.514	-0.116794	0.204986	-0.569765	0.568837	0.757543
CNAG_01498	560.068	-0.479265	0.113097	-4.23764	2.25885e-05	0.000264418
CNAG_01499	283.147	-0.674336	0.366652	-1.83917	0.0658899	0.183695
CNAG_01500	2.46114	-4.70596	3.92408	-1.19925	0.23043	0.434591
CNAG_01502	1791.59	-0.136841	0.0774751	-1.76625	0.0773534	0.206345
CNAG_01504	1858.79	-0.310788	0.161861	-1.9201	0.0548457	0.159432
CNAG_01507	165.544	0.931861	3.72618	0.250085	NA	NA
CNAG_01508	1470.7	-0.00671817	0.106205	-0.0632568	0.949562	0.979517
CNAG_01509	841.746	-0.129806	0.359764	-0.360809	0.718242	0.856602
CNAG_01510	1873.29	0.207577	0.107307	1.93442	0.0530612	0.155507
CNAG_01512	269.32	0.201728	0.168797	1.19509	0.23205	0.4367
CNAG_01513	180.149	-0.175314	0.232712	-0.753353	0.451238	0.658745
CNAG_01518	18.4179	-4.11465	1.90266	-2.16257	0.030574	0.101654
CNAG_01519	494.781	-0.841911	0.214817	-3.91921	8.88399e-05	0.000871507
CNAG_01520	1492.45	-0.186948	0.0999618	-1.87019	0.0614574	0.174501
CNAG_01521	460.791	-0.399287	0.144792	-2.75767	0.00582158	0.028256
CNAG_01522	2591.29	-0.0929089	0.136122	-0.68254	0.494898	0.697592
CNAG_01523	7957.28	-0.0890841	0.114222	-0.779921	0.435438	0.64487
CNAG_01524	1239.31	-0.786857	0.163013	-4.82696	1.38634e-06	2.21974e-05
CNAG_01526	4037.18	0.0577707	0.15018	0.384677	0.700477	0.847154
CNAG_01528	2957.27	0.0206716	0.145505	0.142068	0.887027	0.949862
CNAG_01529	2411.65	-0.0701503	0.136507	-0.513896	0.607325	0.784113
CNAG_01531	705.058	0.001452	0.0938898	0.0154649	0.987661	0.994515
CNAG_01532	1139.94	-0.222941	0.096657	-2.30652	0.0210815	0.0763958
CNAG_01533	1236.22	-0.27748	0.105998	-2.6178	0.00884997	0.0387972
CNAG_01534	227.148	0.1386	0.191754	0.722801	0.469802	0.674953
CNAG_01535	2.56927	2.81711	3.88308	0.725483	0.468156	0.673839
CNAG_01536	759.967	-0.28707	0.111156	-2.58258	0.00980633	0.0421092
CNAG_01537	7329.11	0.182418	0.0568632	3.20801	0.00133655	0.00856613
CNAG_01539	15274.6	-0.0919522	0.124052	-0.741238	0.458549	0.665652
CNAG_01540	1037.62	-0.78944	0.135858	-5.81076	6.21896e-09	1.62838e-07
CNAG_01541	210.843	-1.90329	0.243114	-7.82879	4.92596e-15	3.81215e-13
CNAG_01542	198.832	-0.357987	0.323991	-1.10493	0.269191	0.478538
CNAG_01543	1178.99	-0.107385	0.138492	-0.775386	0.438112	0.647179
CNAG_01544	7966.9	0.262285	0.0846337	3.09906	0.00194137	0.0115741
CNAG_01545	228.307	-0.477479	0.196197	-2.43367	0.0149465	0.0584129
CNAG_01547	2942.58	0.0446148	0.149138	0.299152	0.764824	0.883563
CNAG_01548	12843.3	0.142524	0.068216	2.0893	0.0366808	0.117227
CNAG_01549	4162.58	0.0331273	0.0698812	0.474051	0.635463	0.804731
CNAG_01550	1925.89	0.145181	0.126076	1.15154	0.24951	0.456198
CNAG_01551	337.058	-0.352305	0.217788	-1.61765	0.105738	0.260052
CNAG_01552	1569.08	-0.0793453	0.421083	-0.188431	0.850538	0.932646
CNAG_01553	4741.53	0.684733	0.108222	6.32714	2.49748e-10	8.44416e-09
CNAG_01554	175.691	-10.8641	3.90701	-2.78066	0.00542487	0.0265525
CNAG_01555	284.666	0.252189	0.844867	0.298496	0.765325	0.883848
CNAG_01556	502.913	0.156696	3.72533	0.0420623	NA	NA
CNAG_01557	24392.9	0.222029	0.046095	4.81678	1.45896e-06	2.32001e-05
CNAG_01558	90691.5	-0.613973	0.271684	-2.25988	0.0238286	0.0839911
CNAG_01559	1242.8	0.135803	0.102491	1.32502	0.185166	0.377965
CNAG_01560	7.9749	-6.40276	3.91211	-1.63665	0.101704	0.253078
CNAG_01561	1913.9	-0.41519	0.0965905	-4.29846	1.71992e-05	0.000209062
CNAG_01562	8144.51	0.0970267	0.218088	0.444896	0.656395	0.816682
CNAG_01564	3317.16	0.381342	0.199137	1.91498	0.0554955	0.160852
CNAG_01565	3405.38	0.36484	0.177968	2.05003	0.0403614	0.126686
CNAG_01566	809.081	0.167634	0.090381	1.85475	0.0636314	0.178851
CNAG_01567	262.277	-0.712936	0.20039	-3.55775	0.000374044	0.00298675
CNAG_01568	11326.9	0.295585	0.0523608	5.64515	1.65041e-08	3.92324e-07
CNAG_01569	550.456	2.06261	3.00999	0.685256	0.493182	0.695826
CNAG_01571	1219.05	-0.357339	0.10472	-3.41234	0.000644083	0.00475216
CNAG_01572	973.066	-0.328757	0.179352	-1.83302	0.066799	0.18536
CNAG_01573	624.661	0.127287	0.123173	1.0334	0.301417	0.510892
CNAG_01574	3486.11	-1.42997	0.437669	-3.26724	0.00108603	0.00722813
CNAG_01575	2322.64	0.017919	0.172247	0.104031	0.917145	0.96218
CNAG_01576	2026.06	-0.333327	0.123411	-2.70095	0.00691417	0.0324072
CNAG_01577	3.91053	-5.37434	3.91767	-1.37182	0.170119	0.35604
CNAG_01578	2479.63	0.340078	0.14285	2.38066	0.0172819	0.0655601
CNAG_01579	639.432	0.184373	0.104281	1.76804	0.0770543	0.205704
CNAG_01580	1218.34	-0.232038	0.136614	-1.69849	0.0894147	0.230368
CNAG_01581	304.291	-0.622112	0.260323	-2.38977	0.016859	0.064439
CNAG_01582	313.441	-0.641479	0.347174	-1.84772	0.0646435	0.181038
CNAG_01583	3729.07	-0.163032	0.0880484	-1.85161	0.0640813	0.179825
CNAG_01584	491.645	-1.10052	1.01324	-1.08613	0.277421	0.486227
CNAG_01585	1017.19	-1.23085	0.794818	-1.5486	0.121479	0.284588
CNAG_01586	39698.8	0.639849	0.692724	0.923671	0.355658	0.568807
CNAG_01587	3056.78	-0.18629	0.088132	-2.11376	0.0345354	0.112087
CNAG_01588	12723.5	-0.0621554	0.10574	-0.587815	0.556657	0.748044
CNAG_01590	4928.69	0.388783	0.0975346	3.9861	6.71678e-05	0.000684457
CNAG_01591	528.472	0.046443	0.308785	0.150406	0.880445	0.946342
CNAG_01592	121.994	-0.102523	0.30481	-0.33635	0.736607	0.86823
CNAG_01593	4449.24	0.207919	0.142649	1.45756	0.144961	0.320667
CNAG_01594	1459.08	0.145034	0.257875	0.562421	0.573829	0.761715
CNAG_01595	679.26	0.00290425	0.147425	0.0196998	0.984283	0.993411
CNAG_01596	3450.8	0.262118	0.100277	2.61395	0.00895026	0.0391082
CNAG_01597	1844.76	-0.412041	0.111717	-3.68825	0.000225806	0.00195134
CNAG_01598	10069.9	-0.0144961	0.148528	-0.0975981	0.922251	0.965066
CNAG_01599	1588.5	0.502222	0.586316	0.856573	0.391681	0.603226
CNAG_01600	3369.6	0.147705	0.146511	1.00815	0.313384	0.523937
CNAG_01601	185.904	0.168814	0.210176	0.803202	0.421858	0.63331
CNAG_01602	494.8	-0.552935	0.194888	-2.83719	0.00455125	0.0229706
CNAG_01603	1954.89	0.473749	0.124914	3.7926	0.00014908	0.00135025
CNAG_01604	1013.04	-0.300578	0.676644	-0.444219	0.656884	0.816959
CNAG_01605	100.012	-1.34228	0.3734	-3.59475	0.000324709	0.00265757
CNAG_01606	1.80484	-4.25828	3.93036	-1.08343	0.278617	0.486898
CNAG_01608	761.453	0.413976	0.163291	2.53521	0.011238	0.0470107
CNAG_01610	1527.92	-0.400524	0.103054	-3.88654	0.000101684	0.000980765
CNAG_01611	89.1898	-1.37004	0.626728	-2.18603	0.0288136	0.0972319
CNAG_01613	424.236	-0.0239286	0.225797	-0.105974	0.915603	0.961866
CNAG_01614	2761.98	0.0304288	0.0872225	0.348864	0.727191	0.862554
CNAG_01615	1742.68	-0.542101	0.11453	-4.73326	2.20939e-06	3.37925e-05
CNAG_01616	1716.64	0.10984	0.0915815	1.19937	0.230383	0.434591
CNAG_01619	329.704	-0.497397	0.266466	-1.86664	0.0619519	0.175404
CNAG_01620	970.406	0.0275141	0.135553	0.202977	0.839153	0.92605
CNAG_01622	6558.84	0.0104483	0.276742	0.0377546	0.969883	0.989812
CNAG_01623	2033.75	0.275331	0.14687	1.87466	0.0608392	0.17324
CNAG_01624	1606.05	0.044635	0.19243	0.231955	0.816573	0.911391
CNAG_01625	1029.53	0.0234667	0.116026	0.202255	0.839718	0.926271
CNAG_01626	800.988	-13.053	1.18592	-11.0067	3.54887e-28	9.88715e-26
CNAG_01627	1802.87	0.145539	0.156859	0.927833	0.353494	0.567381
CNAG_01628	98210.6	0.119767	0.1072	1.11722	0.263898	0.472993
CNAG_01629	2529.93	-0.182141	0.116169	-1.5679	0.116905	0.277803
CNAG_01630	1538.82	-0.195575	0.106689	-1.83312	0.0667847	0.18536
CNAG_01631	901.596	-0.0635783	0.155982	-0.4076	0.683567	0.836886
CNAG_01632	1522.06	-0.143105	0.169314	-0.845207	0.397995	0.609505
CNAG_01633	816.225	-0.325506	0.141738	-2.29654	0.0216452	0.0782756
CNAG_01634	2770.74	0.0437253	0.124939	0.349974	0.726358	0.862082
CNAG_01635	1174.38	-0.399731	0.268528	-1.4886	0.136593	0.308686
CNAG_01636	3697.82	0.147018	0.111122	1.32303	0.185824	0.378471
CNAG_01637	4192.22	0.0392751	0.0709012	0.553941	0.579619	0.765534
CNAG_01638	2009.57	0.254671	0.0909928	2.79881	0.00512917	0.0253838
CNAG_01639	5890.47	0.179008	0.167565	1.06828	0.285392	0.493442
CNAG_01640	800.153	0.622236	0.113522	5.48118	4.22503e-08	9.22486e-07
CNAG_01641	4457.66	0.242576	0.127163	1.9076	0.0564433	0.162988
CNAG_01642	996.864	-0.357948	0.106587	-3.35828	0.000784305	0.00558557
CNAG_01643	1771.62	-0.16828	0.0976519	-1.72327	0.0848402	0.221564
CNAG_01644	4187.52	-0.0351036	0.10033	-0.349883	0.726427	0.862082
CNAG_01645	32.4707	-0.367476	0.421571	-0.871682	0.383382	0.594579
CNAG_01646	1059.57	-0.114129	0.087687	-1.30155	0.193069	0.389436
CNAG_01647	2.71146	-4.84648	3.92248	-1.23557	0.21662	0.418634
CNAG_01648	52958.3	-0.0991063	0.133735	-0.741065	0.458654	0.665665
CNAG_01649	1136.07	-0.182861	0.187347	-0.976053	0.329038	0.542547
CNAG_01650	663.217	0.562241	0.988977	0.568508	0.56969	0.758134
CNAG_01651	84.5821	-0.156945	0.332936	-0.471398	0.637356	0.806392
CNAG_01652	939.558	-0.411792	0.106703	-3.85923	0.000113747	0.00108231
CNAG_01653	11.622	1.82904	2.11242	0.865849	0.386573	0.5974
CNAG_01654	923.732	-8.22177e-05	0.145529	-0.000564957	0.999549	0.999693
CNAG_01655	5610.33	0.0969964	0.0945501	1.02587	0.304951	0.514656
CNAG_01656	483.357	0.271154	0.152421	1.77898	0.0752431	0.201953
CNAG_01657	10423.2	-0.0314403	0.11748	-0.267622	0.78899	0.897101
CNAG_01658	769.931	0.148685	0.122491	1.21385	0.224806	0.428048
CNAG_01659	1027.57	0.250104	0.105571	2.36906	0.0178335	0.0670681
CNAG_01660	3067.16	0.475102	0.0789631	6.01676	1.77939e-09	5.05855e-08
CNAG_01663	387.142	-0.344643	0.224249	-1.53688	0.124323	0.28937
CNAG_01664	3634.29	0.158549	0.106234	1.49246	0.135578	0.307191
CNAG_01665	609.006	0.511659	0.252597	2.02559	0.0428067	0.132983
CNAG_01666	6844.27	0.11048	0.140465	0.78653	0.431557	0.640621
CNAG_01667	1547.5	0.248106	0.131994	1.87968	0.0601518	0.171634
CNAG_01669	2120.36	0.227357	0.0850704	2.67258	0.0075271	0.0344683
CNAG_01670	660.928	1.03427	0.294305	3.51427	0.000440963	0.00345479
CNAG_01671	21.9389	-7.86267	3.04214	-2.58459	0.00974954	0.0419688
CNAG_01673	450.974	0.0965881	0.256672	0.376309	0.706687	0.849827
CNAG_01674	59.8466	-1.45898	1.37094	-1.06422	0.287228	0.494915
CNAG_01675	525.809	-0.800417	0.419482	-1.90811	0.0563771	0.162865
CNAG_01676	2707.95	0.0395093	0.105508	0.374467	0.708057	0.850432
CNAG_01677	3145.44	-0.00801572	0.0520972	-0.153861	0.877719	0.945602
CNAG_01678	1495.36	0.118178	0.102844	1.14909	0.250518	0.457343
CNAG_01679	7068.01	0.1415	0.130346	1.08557	0.277669	0.486288
CNAG_01681	791.812	1.36102	3.72524	0.365352	NA	NA
CNAG_01682	12338.2	-0.0658148	0.0455952	-1.44346	0.148891	0.326315
CNAG_01683	30518.3	0.25312	0.0520555	4.86251	1.15907e-06	1.91301e-05
CNAG_01686	3039.3	-0.924841	0.19405	-4.76599	1.87928e-06	2.92169e-05
CNAG_01687	2231.08	0.0496186	0.141274	0.351222	0.725422	0.861477
CNAG_01688	5255.52	0.175631	0.0743122	2.36342	0.018107	0.0679275
CNAG_01689	12.0301	2.03467	2.99772	0.67874	0.497303	0.699034
CNAG_01690	348.531	-2.11856	2.89211	-0.732531	0.463845	0.669795
CNAG_01691	3468.62	-0.222909	0.382593	-0.582626	0.560145	0.750792
CNAG_01692	1949.71	-0.362853	0.107531	-3.37441	0.000739752	0.00531172
CNAG_01693	2151.47	-0.274361	0.129449	-2.11944	0.0340532	0.11078
CNAG_01694	445.196	-0.0577687	0.126337	-0.457259	0.647485	0.811979
CNAG_01695	86.2137	-0.451633	0.651975	-0.692715	0.488488	0.692091
CNAG_01696	10305.1	0.288372	0.195064	1.47835	0.139315	0.312472
CNAG_01697	294.093	24.4718	3.90691	6.26372	NA	NA
CNAG_01698	21.3573	6.9437	2.5273	2.74747	NA	NA
CNAG_01699	126.437	0.251224	1.06322	0.236286	0.813211	0.91042
CNAG_01701	2787.27	-0.0147497	0.100231	-0.147157	0.883008	0.947343
CNAG_01702	403.494	0.0348899	0.193909	0.179929	0.857208	0.935531
CNAG_01703	107.959	-0.295891	0.352533	-0.839327	0.401286	0.612123
CNAG_01704	7078.42	0.672235	0.0925415	7.26414	3.7542e-13	1.98091e-11
CNAG_01706	3.95677	5.48342	3.91824	1.39946	0.161676	0.344259
CNAG_01707	431.143	-0.22178	0.523099	-0.423973	0.671586	0.828495
CNAG_01708	828.416	-0.137239	0.115361	-1.18965	0.234183	0.438677
CNAG_01709	9000.98	0.453068	0.0788291	5.74746	9.05914e-09	2.29421e-07
CNAG_01710	14.6465	-1.47312	1.39935	-1.05272	0.29247	0.501243
CNAG_01711	4664.98	0.191895	0.0891674	2.15207	0.0313915	0.103818
CNAG_01712	1065.21	-0.135539	0.0850759	-1.59315	0.111126	0.268281
CNAG_01713	3467.31	-0.473543	0.142638	-3.31989	0.000900513	0.00625956
CNAG_01715	2774.41	0.334391	0.135108	2.47498	0.0133243	0.053642
CNAG_01716	1256.38	0.0520678	0.103869	0.501284	0.616172	0.791221
CNAG_01718	400.9	-0.582174	0.36131	-1.61128	0.107118	0.261781
CNAG_01719	2.83055	-4.90882	3.92181	-1.25167	0.21069	0.411472
CNAG_01720	1178.7	-0.247224	0.152795	-1.61801	0.10566	0.259951
CNAG_01721	5510.64	-0.569261	0.0882863	-6.4479	1.13408e-10	4.09267e-09
CNAG_01722	1379.56	-0.205788	0.153488	-1.34075	0.180003	0.371143
CNAG_01723	1702.93	0.303298	0.0694702	4.36588	1.26613e-05	0.000159269
CNAG_01725	62.5298	-0.670766	0.395372	-1.69654	0.0897827	0.231007
CNAG_01726	3771.67	0.43855	0.0831368	5.27504	1.32725e-07	2.64124e-06
CNAG_01727	108891	0.0923887	0.0873148	1.05811	0.290005	0.498111
CNAG_01729	997.106	0.295527	0.181037	1.63241	0.102594	0.25468
CNAG_01730	626.979	0.340678	0.127731	2.66716	0.00764948	0.0348682
CNAG_01731	323.098	-0.353083	1.49101	-0.236807	0.812807	0.910307
CNAG_01732	1755.59	0.0669664	0.157957	0.423955	0.671599	0.828495
CNAG_01733	11260.3	0.167174	0.0978321	1.70878	0.0874915	0.226872
CNAG_01734	2774.57	-0.182463	0.075932	-2.40298	0.0162622	0.0625436
CNAG_01735	13746.7	-2.06471	0.168698	-12.2391	1.92171e-34	9.56048e-32
CNAG_01736	3.33671	5.23816	3.92037	1.33614	0.181503	0.372979
CNAG_01737	13136.2	-0.872084	0.18651	-4.67581	2.92801e-06	4.33907e-05
CNAG_01738	898.087	-0.0723268	0.220921	-0.327387	0.743375	0.871798
CNAG_01739	973.78	0.108957	0.126442	0.861712	0.388846	0.599848
CNAG_01740	3290.3	0.101675	0.0578201	1.75846	0.0786685	0.209132
CNAG_01741	219.502	-0.815863	0.81206	-1.00468	0.315049	0.525711
CNAG_01742	13.4483	-7.15669	2.38016	-3.00681	0.00264001	0.0147574
CNAG_01743	5.12682	-5.76534	3.86218	-1.49277	0.135498	0.307109
CNAG_01744	13987	-0.304108	0.143086	-2.12535	0.033557	0.109422
CNAG_01745	15137.3	-0.243181	0.18028	-1.34891	0.177366	0.367338
CNAG_01746	137.883	0.0751528	3.7263	0.0201682	NA	NA
CNAG_01749	494.678	0.0418284	0.133448	0.313442	0.753945	0.87741
CNAG_01750	44329.8	0.204133	0.210465	0.969916	0.332089	0.54642
CNAG_01751	3059.95	-1.91994	0.311885	-6.15593	7.46404e-10	2.34176e-08
CNAG_01752	14130.7	0.0155352	0.0889828	0.174586	0.861405	0.936719
CNAG_01753	9436.65	-0.870679	0.229452	-3.7946	0.000147882	0.00134289
CNAG_01754	2143.68	0.256691	0.0835844	3.07104	0.00213317	0.0124435
CNAG_01755	2540.15	0.183771	0.129075	1.42376	0.154517	0.334539
CNAG_01756	1677.02	0.432765	0.0934178	4.63258	3.61134e-06	5.24021e-05
CNAG_01758	66.9769	-0.920387	0.601134	-1.53109	0.125748	0.292043
CNAG_01759	15.3492	-7.34731	3.16816	-2.31911	0.0203892	0.0745463
CNAG_01760	80.5772	-1.02776	1.84332	-0.55756	0.577145	0.76411
CNAG_01761	989.747	1.94354	0.685244	2.83628	0.00456428	0.0230197
CNAG_01763	557.772	-0.177372	0.230718	-0.768786	0.442021	0.650195
CNAG_01764	876.509	-0.415926	0.145481	-2.85898	0.00425008	0.0218786
CNAG_01765	671.208	-0.0246304	0.100763	-0.244438	0.806891	0.906451
CNAG_01768	2.16886	4.61695	3.92767	1.17549	0.239797	0.44574
CNAG_01769	3794.64	0.286311	0.105731	2.70793	0.00677047	0.0319375
CNAG_01770	2681.07	1.05193	0.335864	3.132	0.00173617	0.0105601
CNAG_01771	906.748	-0.214504	0.235822	-0.909598	0.363035	0.57506
CNAG_01772	5587.32	-0.11167	0.0747381	-1.49415	0.135135	0.306686
CNAG_01773	542.466	0.0671803	0.177241	0.379034	0.704663	0.849644
CNAG_01776	115.572	-10.2598	3.90713	-2.62592	0.00864158	0.0381907
CNAG_01777	3475.07	-0.154401	0.148971	-1.03645	0.299994	0.509251
CNAG_01778	2402.4	0.0605806	0.0870945	0.695573	0.486696	0.690483
CNAG_01779	530.796	0.213064	0.260773	0.817046	0.413902	0.62431
CNAG_01780	6512.43	0.368553	0.118847	3.10107	0.0019282	0.0115179
CNAG_01781	27.2658	0.411199	0.468514	0.877665	0.380125	0.591769
CNAG_01788	2411.25	0.0623803	0.154361	0.404119	0.686125	0.838397
CNAG_01789	8730.02	0.151059	0.078505	1.9242	0.0543293	0.158394
CNAG_01790	1288.09	-0.103696	0.135226	-0.766833	0.443181	0.651489
CNAG_01791	2956.29	-0.0348198	0.100154	-0.347662	0.728094	0.863178
CNAG_01792	1345.73	-0.0911507	0.0958728	-0.950746	0.341733	0.556115
CNAG_01793	541.394	0.0825342	0.126276	0.653601	0.513369	0.712699
CNAG_01794	597.236	0.19931	0.17222	1.1573	0.24715	0.454075
CNAG_01795	218.519	-0.245283	0.196866	-1.24594	0.212788	0.413641
CNAG_01796	199.105	-0.919735	0.392434	-2.34367	0.0190951	0.070781
CNAG_01797	77.9334	-0.177125	3.72734	-0.0475205	NA	NA
CNAG_01798	853.296	0.0114257	0.133702	0.0854562	0.931899	0.970496
CNAG_01799	30114.8	0.452447	0.10401	4.35005	1.36109e-05	0.000168849
CNAG_01800	9030.28	-0.0248227	0.0955108	-0.259895	0.794945	0.901171
CNAG_01801	11.6069	-1.74141	2.06344	-0.843932	0.398707	0.610049
CNAG_01803	8931.77	-1.36422	0.340825	-4.0027	6.26236e-05	0.000643267
CNAG_01807	1202.08	0.687724	0.143274	4.80007	1.58609e-06	2.51071e-05
CNAG_01808	1900.36	-0.238933	0.227662	-1.04951	0.293944	0.502903
CNAG_01809	1736.89	0.0403479	0.168312	0.239721	0.810546	0.908791
CNAG_01810	1222.4	0.0464076	0.110287	0.420791	0.673908	0.830462
CNAG_01811	4807.53	0.112414	0.118596	0.947878	0.343191	0.557186
CNAG_01812	3895.26	0.136289	0.364441	0.373968	0.708428	0.850432
CNAG_01813	18814.5	0.250535	0.102735	2.43865	0.0147424	0.0578039
CNAG_01814	477.339	0.00435567	0.18475	0.023576	0.981191	0.992736
CNAG_01815	399.906	0.128583	0.154445	0.832552	0.405097	0.615243
CNAG_01816	7.17741	-6.25076	3.91271	-1.59755	0.110142	0.26647
CNAG_01817	1092.25	-0.196733	0.137418	-1.43164	0.152248	0.331119
CNAG_01818	3797.86	-0.328182	0.211055	-1.55496	0.119956	0.282315
CNAG_01819	1438.39	-0.0904327	0.332627	-0.271874	0.785719	0.894789
CNAG_01820	21153.2	0.304907	0.140442	2.17105	0.0299273	0.100117
CNAG_01821	2617.97	-1.15078	0.280097	-4.10851	3.98218e-05	0.000436786
CNAG_01822	4503.33	0.0153962	0.0980107	0.157087	0.875176	0.944615
CNAG_01823	4911.5	0.130329	0.0607594	2.145	0.031953	0.105226
CNAG_01824	1807.05	-0.160822	0.110371	-1.4571	0.145089	0.320807
CNAG_01825	775.747	0.149498	0.144791	1.03251	0.301833	0.511127
CNAG_01826	876.192	-0.117205	0.151231	-0.775008	0.438335	0.647372
CNAG_01827	59.1403	0.0141786	1.47842	0.00959035	0.992348	0.995923
CNAG_01828	1376.3	-0.179383	0.0775784	-2.31228	0.0207625	0.0754754
CNAG_01832	1395.26	0.00741361	0.0987024	0.0751108	0.940127	0.975121
CNAG_01833	10408.6	0.35373	0.102125	3.4637	0.000532792	0.00402048
CNAG_01834	1032.08	-2.37286	3.09846	-0.765818	0.443785	0.651964
CNAG_01835	1158.45	-0.267837	0.128148	-2.09006	0.0366121	0.11716
CNAG_01837	1266.12	-0.528853	1.43645	-0.368166	0.712749	0.853119
CNAG_01839	4914.18	-0.429109	0.0739948	-5.79917	6.66433e-09	1.73198e-07
CNAG_01840	40200.8	0.405761	0.147217	2.75621	0.00584763	0.0283626
CNAG_01841	19.3905	1.31437	1.59656	0.823253	0.410364	0.620535
CNAG_01842	837.735	-0.0736241	0.250176	-0.294289	0.768537	0.885209
CNAG_01843	4892.39	-0.142027	0.0815791	-1.74097	0.0816889	0.215028
CNAG_01844	434.232	0.434392	0.172116	2.52383	0.0116084	0.048192
CNAG_01845	2793.48	-0.0164746	0.0848665	-0.194124	0.846079	0.930073
CNAG_01846	113.33	-4.84702	1.84145	-2.63217	0.00848411	0.0377334
CNAG_01847	78.9926	-9.71093	2.71428	-3.57772	0.000346601	0.00281689
CNAG_01848	1488.8	0.0533952	0.110196	0.484546	0.627998	0.799714
CNAG_01850	1580.94	0.190001	0.121761	1.56045	0.118654	0.28081
CNAG_01853	1949.42	0.0407249	0.137122	0.296998	0.766468	0.884438
CNAG_01854	13728.5	0.389498	0.118072	3.2988	0.000970974	0.00663023
CNAG_01855	1724.57	-0.690446	0.141865	-4.86692	1.13352e-06	1.87975e-05
CNAG_01856	70.4335	-0.344151	0.440695	-0.780927	0.434846	0.644261
CNAG_01858	30.357	-2.28263	1.99322	-1.14519	0.252129	0.459226
CNAG_01859	1124.06	-0.171633	0.130351	-1.3167	0.18794	0.381411
CNAG_01860	1378.62	-0.540357	0.164275	-3.28935	0.0010042	0.00679717
CNAG_01861	3282.92	0.599447	0.0879144	6.81853	9.19788e-12	3.95452e-10
CNAG_01863	2011.77	0.00382728	0.137465	0.0278419	0.977788	0.99153
CNAG_01864	1354.75	0.742944	0.646557	1.14908	0.250524	0.457343
CNAG_01865	251.949	-0.660849	0.883353	-0.748115	0.454391	0.661292
CNAG_01866	192.151	0.211046	0.231825	0.91037	0.362627	0.574676
CNAG_01867	2842.69	0.0696423	0.124794	0.558058	0.576805	0.763979
CNAG_01868	2602.5	0.0160826	0.0822422	0.195551	0.844961	0.929725
CNAG_01869	1116.98	0.476047	0.4403	1.08119	0.279614	0.48822
CNAG_01870	9770.33	0.50866	0.299496	1.69838	0.0894352	0.230368
CNAG_01871	1365.99	-0.315883	0.110882	-2.84883	0.00438808	0.0223087
CNAG_01872	626.042	-0.170354	0.196255	-0.868027	0.385379	0.596092
CNAG_01874	2120.36	0.923148	0.101735	9.07407	1.14651e-19	1.45189e-17
CNAG_01875	1324.12	0.0894139	0.0852324	1.04906	0.294151	0.503047
CNAG_01876	762.082	-0.14011	0.14709	-0.952547	0.340819	0.555147
CNAG_01877	14052.1	0.391019	0.13278	2.94487	0.00323093	0.0174988
CNAG_01878	1915.91	-0.133225	0.168233	-0.791907	0.428415	0.638953
CNAG_01879	1157.2	0.355838	0.161021	2.20988	0.0271134	0.0929811
CNAG_01880	1293.16	-0.245646	0.16854	-1.4575	0.144979	0.320667
CNAG_01881	11830.4	0.439334	0.0869084	5.05514	4.30082e-07	7.82121e-06
CNAG_01882	450.649	-0.0852114	0.12775	-0.667019	0.50476	0.70525
CNAG_01884	126036	0.137908	0.138686	0.994385	0.320035	0.531484
CNAG_01885	1234.34	0.288425	0.0863814	3.33897	0.000840882	0.00590993
CNAG_01886	757.578	0.356388	0.121339	2.93714	0.00331259	0.0178854
CNAG_01889	459.196	-1.15793	0.24034	-4.81787	1.45097e-06	2.31258e-05
CNAG_01890	41908.9	0.392842	0.165147	2.37874	0.0173717	0.0657219
CNAG_01891	618.13	0.139026	0.13784	1.0086	0.313164	0.523795
CNAG_01892	4285.79	-0.670874	0.14105	-4.75629	1.97183e-06	3.04518e-05
CNAG_01893	3402.46	-0.52249	0.155308	-3.36421	0.000767624	0.00549486
CNAG_01894	2107	-0.22084	0.0952129	-2.31943	0.0203715	0.0745208
CNAG_01895	128.178	-0.303475	0.269047	-1.12796	0.259337	0.467343
CNAG_01896	47155.9	-0.173146	0.0828458	-2.08998	0.03662	0.11716
CNAG_01897	7494.51	1.00476	0.0614785	16.3433	4.85745e-60	6.76643e-57
CNAG_01898	2395.57	-0.00299256	0.135552	-0.0220769	0.982387	0.993033
CNAG_01899	3315.92	-0.0531642	0.129187	-0.411528	0.680685	0.834825
CNAG_01900	2185.64	0.14018	0.0730209	1.91973	0.0548919	0.1595
CNAG_01902	1910.57	0.240466	0.0949735	2.53192	0.0113439	0.0473685
CNAG_01903	876.003	0.0469355	0.186012	0.252326	0.800789	0.903092
CNAG_01904	1481.49	0.145343	0.135749	1.07067	0.284318	0.492729
CNAG_01905	1995.61	0.208869	0.117485	1.77783	0.0754315	0.202381
CNAG_01906	449.11	-0.524427	0.133806	-3.91931	8.88026e-05	0.000871507
CNAG_01907	1569.63	0.17497	0.153341	1.14105	0.253849	0.461487
CNAG_01908	1346.37	0.254525	0.200617	1.26871	0.204544	0.404041
CNAG_01909	989.144	0.0570613	0.209294	0.272637	0.785132	0.894523
CNAG_01910	1311.34	-0.153196	0.0775352	-1.97582	0.0481753	0.14513
CNAG_01911	1131.24	-0.0157321	0.088546	-0.177671	0.858981	0.936225
CNAG_01912	1147.93	-0.0818055	0.308008	-0.265595	0.790551	0.898236
CNAG_01913	176.457	-0.665632	0.269657	-2.46844	0.0135704	0.0543206
CNAG_01914	1894.6	-0.319314	0.140254	-2.27669	0.0228049	0.0813094
CNAG_01915	15936.8	0.11182	0.08058	1.38768	0.165234	0.348256
CNAG_01916	1420.6	0.0785602	0.0863179	0.910127	0.362756	0.574748
CNAG_01917	573.528	0.111655	0.164247	0.679801	0.496631	0.698512
CNAG_01918	858.221	0.223054	0.145952	1.52827	0.126444	0.29318
CNAG_01919	1366.95	-0.143286	0.115727	-1.23814	0.215665	0.417561
CNAG_01920	26572.9	0.204944	0.0798584	2.56635	0.0102775	0.043916
CNAG_01921	71.1833	-0.545896	0.450805	-1.21093	0.225921	0.429372
CNAG_01923	3768.75	0.421712	0.985205	0.428044	0.668619	0.826283
CNAG_01924	3772.19	-0.91634	0.254236	-3.60429	0.00031301	0.00256786
CNAG_01925	965.892	0.280195	0.423381	0.661804	0.508097	0.70792
CNAG_01926	307.888	0.350232	0.77771	0.450337	0.652467	0.814609
CNAG_01927	692.111	-0.673481	0.132395	-5.08692	3.63923e-07	6.69762e-06
CNAG_01928	1028.74	-0.0933274	0.370594	-0.251832	0.801171	0.903124
CNAG_01929	32.6546	-1.63604	1.32837	-1.23162	0.218092	0.420324
CNAG_01930	492.266	0.453506	0.183573	2.47045	0.0134945	0.0540788
CNAG_01933	2.75145	-2.84275	2.06532	-1.37642	0.168691	0.354215
CNAG_01937	9.08365	-0.502741	0.944013	-0.532557	0.59434	0.775379
CNAG_01938	1577.04	0.0504021	0.109687	0.459507	0.64587	0.811122
CNAG_01939	329.821	-1.51823	0.231416	-6.5606	5.35917e-11	2.06224e-09
CNAG_01940	394.139	0.31425	0.19872	1.58137	0.113794	0.27288
CNAG_01941	1312.21	0.233292	0.130478	1.78797	0.0737805	0.199333
CNAG_01942	2357.96	-0.183324	0.334401	-0.548217	0.583543	0.768777
CNAG_01943	4418.05	0.089675	0.236704	0.378848	0.704801	0.849644
CNAG_01944	29.02	1.00313	1.48408	0.675926	0.499088	0.700554
CNAG_01946	2383.55	0.774207	0.201294	3.84615	0.00011999	0.00113089
CNAG_01947	409.227	-1.87851	0.303433	-6.19087	5.98329e-10	1.89425e-08
CNAG_01948	442.288	-0.834525	0.754755	-1.10569	0.268861	0.47846
CNAG_01949	253.553	-1.64458	0.752128	-2.18657	0.0287736	0.097144
CNAG_01950	1410.76	-0.0279544	0.0985659	-0.283611	0.776709	0.888889
CNAG_01951	113564	0.222054	0.108529	2.04603	0.0407533	0.127629
CNAG_01952	257.806	-0.898929	0.267844	-3.35616	0.000790318	0.00562264
CNAG_01953	147.612	-0.31096	0.24837	-1.252	0.210569	0.411472
CNAG_01954	106.485	2.11374	1.33353	1.58507	0.11295	0.271276
CNAG_01955	171.109	2.29089	0.396056	5.78426	7.28323e-09	1.8788e-07
CNAG_01956	951.057	0.294361	0.115907	2.53963	0.0110969	0.0466164
CNAG_01957	9961.92	0.464538	0.0962186	4.82795	1.37948e-06	2.21384e-05
CNAG_01958	8687.35	0.105591	0.0962652	1.09688	0.272695	0.48194
CNAG_01959	950.379	-0.0414188	0.128024	-0.323525	0.746298	0.873754
CNAG_01960	26.4112	-8.13051	1.37876	-5.89699	3.70198e-09	9.89934e-08
CNAG_01961	9046.71	0.229568	0.0712983	3.21982	0.00128271	0.00832039
CNAG_01962	1577.58	-0.296615	0.125925	-2.3555	0.018498	0.0689715
CNAG_01963	288.466	-0.0522724	0.307142	-0.17019	0.864861	0.938354
CNAG_01965	2.47407	-0.468025	3.80134	-0.123121	0.902011	0.956678
CNAG_01969	42.8552	-0.737462	1.44162	-0.51155	0.608966	0.785308
CNAG_01970	1797.42	-0.227944	0.10475	-2.17608	0.0295494	0.0991387
CNAG_01971	1.82033	-0.712365	3.43277	-0.207519	0.835605	0.923514
CNAG_01972	37.9085	22.0463	3.90796	5.64139	NA	NA
CNAG_01973	1730.03	-0.0857874	0.127333	-0.673725	0.500486	0.701386
CNAG_01974	2099.46	0.00174632	0.126751	0.0137776	0.989007	0.995202
CNAG_01975	631.464	-0.0141953	0.138747	-0.102311	0.91851	0.962676
CNAG_01976	66283.6	0.20278	0.110257	1.83915	0.065893	0.183695
CNAG_01978	222.033	0.195299	0.893991	0.218457	0.827073	0.91758
CNAG_01981	5773.8	-0.312366	0.103923	-3.00575	0.00264928	0.0147854
CNAG_01982	175.449	1.32745	0.474918	2.79512	0.0051881	0.0255944
CNAG_01983	363.228	-0.36266	0.351844	-1.03074	0.302663	0.512159
CNAG_01984	80581.2	0.507015	0.111182	4.56022	5.10989e-06	7.11807e-05
CNAG_01985	4941.48	-0.111676	0.18441	-0.605589	0.544788	0.739226
CNAG_01986	1423.84	-0.511424	0.138413	-3.6949	0.000219969	0.00191033
CNAG_01987	982.869	-0.384212	0.191485	-2.00648	0.0448048	0.137093
CNAG_01988	802.652	-0.25537	0.140381	-1.81911	0.0688941	0.189065
CNAG_01990	155359	0.13128	0.102824	1.27675	0.20169	0.400106
CNAG_01991	35221.4	0.0814699	0.111643	0.729733	0.465553	0.671203
CNAG_01993	187.625	-0.085724	0.183383	-0.467459	0.640172	0.808323
CNAG_01995	20.1607	-1.07465	1.40123	-0.766929	0.443124	0.651489
CNAG_01996	319.452	0.20799	0.15787	1.31748	0.187678	0.381212
CNAG_01997	2687.46	0.318844	0.110693	2.88043	0.00397131	0.0207503
CNAG_01999	51.7596	0.155024	0.62307	0.248807	0.80351	0.904278
CNAG_02000	615.481	-1.31599	1.91314	-0.687867	0.491537	0.694724
CNAG_02001	1118.08	0.543538	0.117534	4.62452	3.75472e-06	5.41441e-05
CNAG_02002	6837.17	0.131305	0.131578	0.997923	0.318317	0.529514
CNAG_02004	644.293	-3.13059	2.24653	-1.39352	0.163462	0.346475
CNAG_02005	44.7589	0.505623	0.802477	0.630078	0.528644	0.725172
CNAG_02006	3233.14	0.0434678	0.132593	0.327829	0.743041	0.8717
CNAG_02007	18431.6	0.152004	0.0798281	1.90414	0.0568919	0.163944
CNAG_02008	8500.79	0.830353	0.169952	4.88582	1.03e-06	1.74549e-05
CNAG_02009	627.79	-0.082819	0.125985	-0.657369	0.510943	0.710643
CNAG_02010	256.538	-0.0851962	0.250876	-0.339594	0.734162	0.867125
CNAG_02011	428.295	-0.338584	0.142573	-2.37482	0.0175576	0.0662452
CNAG_02012	1081.98	0.513099	0.0825868	6.21284	5.20339e-10	1.67785e-08
CNAG_02013	579.226	-0.385447	0.202307	-1.90526	0.0567459	0.163658
CNAG_02018	93.9192	1.47667	0.267013	5.53034	3.19615e-08	7.18102e-07
CNAG_02020	1497.3	1.08924	0.503683	2.16254	0.0305765	0.101654
CNAG_02021	2807.29	-0.0985078	0.117099	-0.841236	0.400216	0.611161
CNAG_02022	6137.82	0.430717	0.102831	4.18859	2.80693e-05	0.000321022
CNAG_02023	241.939	0.336762	0.456928	0.737013	0.461114	0.668261
CNAG_02025	1329.91	0.362363	0.87196	0.415573	0.677722	0.832364
CNAG_02026	49.395	-0.602227	2.20991	-0.272512	0.785228	0.894523
CNAG_02027	351.226	0.945489	0.300592	3.14543	0.00165845	0.0102132
CNAG_02028	1186.01	-0.191523	0.156367	-1.22482	0.220641	0.423585
CNAG_02029	1506.15	-0.16141	0.0901607	-1.79025	0.073414	0.198565
CNAG_02030	7987.4	-0.390253	0.124608	-3.13185	0.0017371	0.0105601
CNAG_02031	0.86549	3.28977	3.95902	0.830956	0.405999	NA
CNAG_02032	812.92	0.156499	0.0882144	1.77408	0.0760504	0.203493
CNAG_02033	1593.48	-0.164817	0.194729	-0.846389	0.397336	0.608898
CNAG_02034	1145.03	0.413259	0.169538	2.43756	0.0147869	0.0579251
CNAG_02035	8700.47	0.517336	0.38159	1.35574	0.175183	0.363897
CNAG_02036	1260.75	0.406992	0.277238	1.46802	0.142098	0.317012
CNAG_02037	2279.58	-0.2039	0.321552	-0.634114	0.526006	0.722558
CNAG_02038	3468.06	0.0674189	0.115371	0.584363	0.558976	0.750148
CNAG_02039	237.637	0.184472	0.257697	0.715846	0.474086	0.678369
CNAG_02040	6.44736	-6.09617	3.91338	-1.55778	0.119286	0.281598
CNAG_02041	5692.43	0.51639	0.371495	1.39003	0.164519	0.347569
CNAG_02043	118.326	3.33233	3.72959	0.893485	0.371597	0.584107
CNAG_02044	33.1958	-0.0478735	0.631006	-0.0758686	0.939524	0.974938
CNAG_02045	119.685	-0.219928	0.239266	-0.919179	0.358002	0.571245
CNAG_02046	3258.11	-0.129859	0.153414	-0.846457	0.397298	0.608898
CNAG_02047	1465.57	-0.449686	0.180597	-2.49	0.0127743	0.0519357
CNAG_02048	2918.42	-0.369878	0.197509	-1.87271	0.0611079	0.173721
CNAG_02049	39.5024	-2.74615	0.700643	-3.91947	8.87426e-05	0.000871507
CNAG_02050	323.957	-0.731223	0.162395	-4.50275	6.70789e-06	9.12508e-05
CNAG_02051	1101	0.521741	0.126715	4.11745	3.8309e-05	0.000423596
CNAG_02052	27.213	-0.317318	3.06699	-0.103462	0.917596	0.962509
CNAG_02054	2898.44	-0.152475	0.191924	-0.794453	0.426932	0.637695
CNAG_02055	1403.34	-0.839518	0.178534	-4.7023	2.57247e-06	3.8449e-05
CNAG_02056	839.719	0.211848	0.205569	1.03054	0.302755	0.51219
CNAG_02057	1471.19	0.0699021	0.161398	0.433103	0.66494	0.823439
CNAG_02059	1193.56	-0.196889	0.0958909	-2.05326	0.0400474	0.125985
CNAG_02060	714.069	-0.069292	0.292046	-0.237264	0.812452	0.910056
CNAG_02062	294.905	-0.180541	0.161396	-1.11862	0.263302	0.472168
CNAG_02063	231.17	-11.2602	1.53177	-7.35109	1.96601e-13	1.08677e-11
CNAG_02064	1755.5	0.710342	0.0750965	9.45905	3.10759e-21	4.60518e-19
CNAG_02065	1559.63	-0.493014	0.10103	-4.87987	1.06154e-06	1.78159e-05
CNAG_02067	3481.34	0.378546	0.0700372	5.40492	6.48364e-08	1.37678e-06
CNAG_02068	2587.14	0.242215	0.0934312	2.59244	0.0095298	0.0410737
CNAG_02069	2091.68	-0.679763	0.452198	-1.50324	0.132777	0.302912
CNAG_02070	21506.7	-0.478939	0.388612	-1.23244	0.217786	0.420088
CNAG_02071	1687.08	0.176372	0.125727	1.40282	0.160671	0.34321
CNAG_02072	1790.03	-0.118325	0.249116	-0.474978	0.634803	0.804476
CNAG_02073	837.114	-0.147944	0.123335	-1.19953	0.230322	0.434591
CNAG_02074	3375.83	-0.118109	0.092281	-1.27989	0.200585	0.398836
CNAG_02075	2971.49	0.066088	0.0808801	0.81711	0.413866	0.62431
CNAG_02076	6616.94	0.724274	0.159184	4.54991	5.36697e-06	7.4464e-05
CNAG_02077	720.476	-0.178783	0.386406	-0.462683	0.643592	0.81016
CNAG_02078	2235.44	-0.223164	0.106752	-2.09048	0.0365748	0.11716
CNAG_02079	2614.48	-0.593476	0.268959	-2.20657	0.0273444	0.0935432
CNAG_02081	3942.96	-0.0172745	0.0731932	-0.236013	0.813423	0.91042
CNAG_02082	56.1941	0.752122	2.49979	0.300874	NA	NA
CNAG_02083	30.6249	-8.34394	1.3471	-6.19401	5.86527e-10	1.86537e-08
CNAG_02084	8992.89	0.299926	0.0948751	3.16127	0.00157085	0.00979054
CNAG_02085	382.679	-0.0213279	0.199124	-0.107108	0.914703	0.961339
CNAG_02086	3657.11	0.282812	0.114328	2.47369	0.0133727	0.0537339
CNAG_02087	60.3801	-0.880977	1.42776	-0.617035	0.537212	0.731893
CNAG_02088	2650.97	-0.639046	0.141338	-4.52138	6.14368e-06	8.42337e-05
CNAG_02089	92.6943	-0.225328	0.267487	-0.842387	0.399571	0.610578
CNAG_02090	488.067	0.00403949	0.700844	0.00576374	0.995401	0.997837
CNAG_02091	14165.4	0.227506	0.0935451	2.43205	0.0150136	0.0585823
CNAG_02092	1477.21	0.385635	0.116079	3.32218	0.000893174	0.00622096
CNAG_02093	175.912	-1.79605	0.586878	-3.06034	0.00221087	0.0127966
CNAG_02094	5930.87	-0.349081	0.111711	-3.12486	0.00177891	0.0107647
CNAG_02095	6241.31	0.321802	0.100567	3.19989	0.0013748	0.00873677
CNAG_02096	637.47	-0.122049	0.205856	-0.592886	0.553257	0.745778
CNAG_02097	2262.39	0.15175	0.106476	1.4252	0.154101	0.334058
CNAG_02099	5571.99	-0.0326447	0.16594	-0.196726	0.844042	0.929153
CNAG_02100	9206.87	0.108012	0.155707	0.693688	0.487878	0.691648
CNAG_02101	532.475	-0.069068	0.119814	-0.576462	0.564303	0.752656
CNAG_02102	47.2022	-0.572087	0.434915	-1.3154	0.188376	0.382073
CNAG_02103	138.973	-0.442151	1.46527	-0.301755	0.762839	0.882869
CNAG_02104	905.578	-0.882342	0.39131	-2.25484	0.0241432	0.084885
CNAG_02105	773.978	-0.578273	0.156796	-3.68806	0.000225971	0.00195134
CNAG_02106	4833.37	0.229608	0.102734	2.23497	0.0254192	0.0886998
CNAG_02107	247.769	-0.583845	0.704553	-0.828674	0.407289	0.61736
CNAG_02108	155.789	-3.4963	3.72903	-0.937589	0.348456	0.562064
CNAG_02109	1015.19	0.0973409	0.118073	0.82441	0.409707	0.620032
CNAG_02110	3572.2	0.134341	0.0886711	1.51504	0.129761	0.298083
CNAG_02111	1355.94	0.0704468	0.110293	0.638722	0.523004	0.720702
CNAG_02112	909.167	0.0447425	0.130253	0.343506	0.731218	0.865115
CNAG_02113	4143.83	-0.0481617	0.0991758	-0.485619	0.627237	0.799105
CNAG_02114	830.178	0.319467	0.291864	1.09457	0.273704	0.483231
CNAG_02115	6385.11	0.241351	0.057717	4.18163	2.89421e-05	0.000328845
CNAG_02116	673.142	-0.672348	0.256439	-2.62186	0.00874502	0.0385257
CNAG_02117	3216.43	0.0263563	0.0742842	0.354804	0.722737	0.859754
CNAG_02118	11.9811	-1.20616	3.07521	-0.392222	0.694894	0.843783
CNAG_02119	1117.6	0.479362	0.140924	3.40157	0.000670004	0.00490093
CNAG_02120	5181.86	0.728254	0.187175	3.89077	9.99267e-05	0.000966658
CNAG_02121	1204.59	-0.0490831	0.468921	-0.104672	0.916636	0.962024
CNAG_02122	1009.9	-0.152997	0.136285	-1.12262	0.261598	0.469837
CNAG_02123	1721.96	-0.121484	0.0694988	-1.748	0.0804645	0.212286
CNAG_02124	361.665	0.20852	0.190497	1.09461	0.273688	0.483231
CNAG_02126	3854.47	0.56719	0.103296	5.49094	3.99811e-08	8.78449e-07
CNAG_02127	690.25	-0.346846	0.133124	-2.60544	0.00917568	0.0399179
CNAG_02128	16097.7	0.179829	0.116954	1.5376	0.124145	0.289092
CNAG_02129	11517	0.178079	0.199115	0.89435	0.371135	0.583643
CNAG_02130	740.319	-2.73157	1.57269	-1.73688	NA	NA
CNAG_02131	2463.68	0.0630846	0.118643	0.531718	0.594921	0.775379
CNAG_02132	230.565	-0.595602	0.290164	-2.05264	0.0401074	0.126003
CNAG_02133	18038.6	0.242418	0.0917752	2.64143	0.00825557	0.0369538
CNAG_02134	4140.87	0.261138	0.0944406	2.7651	0.00569053	0.0276777
CNAG_02135	683.67	-0.241429	0.126731	-1.90506	0.0567723	0.163667
CNAG_02136	7014.72	0.175708	0.112521	1.56156	0.118393	0.280287
CNAG_02137	1089.27	-0.0852521	0.0858751	-0.992746	0.320834	0.532303
CNAG_02138	781.642	0.430094	0.160839	2.67406	0.00749383	0.0344008
CNAG_02139	3101.41	-0.425255	0.0942174	-4.51355	6.37508e-06	8.68933e-05
CNAG_02140	2728.45	0.633503	2.15823	0.293528	0.769118	0.885566
CNAG_02141	276.53	-0.963228	1.06479	-0.90462	0.365667	0.578544
CNAG_02143	568.038	0.796755	0.230092	3.46277	0.000534637	0.00403003
CNAG_02144	140889	0.207474	0.0939582	2.20816	0.0272334	0.0933351
CNAG_02147	717.071	0.769733	0.116755	6.59271	4.31857e-11	1.68982e-09
CNAG_02148	6649.66	0.276395	0.0896882	3.08173	0.00205798	0.0120961
CNAG_02149	1201.94	-0.402559	0.312865	-1.28669	0.198204	0.395676
CNAG_02150	474.644	0.304895	0.360879	0.844867	0.398185	0.609529
CNAG_02151	1748.64	0.229467	0.119058	1.92735	0.0539358	0.157445
CNAG_02152	80.251	9.82571	2.6979	3.64199	0.000270541	0.00227026
CNAG_02153	2894.06	0.142989	0.107024	1.33604	0.181536	0.372979
CNAG_02154	830.069	-0.103333	0.137632	-0.750794	0.452777	0.659688
CNAG_02156	434.614	1.57226	1.15054	1.36654	0.17177	0.358841
CNAG_02157	686.211	-0.114025	0.139537	-0.817163	0.413835	0.62431
CNAG_02159	284.057	-0.205696	0.203398	-1.0113	0.311875	0.52204
CNAG_02160	12.9212	-0.266196	3.73941	-0.0711867	0.943249	0.976774
CNAG_02161	1419.32	0.128018	0.0912362	1.40315	0.160573	0.34321
CNAG_02162	2269.23	0.399865	0.162367	2.46273	0.0137885	0.0548467
CNAG_02163	558.321	-0.198343	0.20917	-0.948239	0.343008	0.557148
CNAG_02164	548.304	0.01569	0.195799	0.0801331	0.936131	0.972867
CNAG_02165	1136.05	-0.256379	0.141209	-1.8156	0.0694323	0.190317
CNAG_02166	3544.46	-0.00912805	0.080099	-0.11396	0.90927	0.959264
CNAG_02167	1064.96	0.0199058	0.142578	0.139613	0.888966	0.950368
CNAG_02168	296.648	-0.543947	0.217375	-2.50235	0.0123373	0.0505465
CNAG_02170	3.11744	-5.04713	3.92044	-1.28739	0.197959	0.395634
CNAG_02171	629.19	-0.0707596	0.117065	-0.604448	0.545546	0.739822
CNAG_02172	637.139	-0.202113	0.200725	-1.00691	0.313976	0.524549
CNAG_02173	1176.83	-0.488048	0.138999	-3.51117	0.000446133	0.00348745
CNAG_02174	5044.67	0.131288	0.0739003	1.77656	0.0756414	0.202788
CNAG_02175	1336.11	0.245917	0.0916377	2.68358	0.00728388	0.0336198
CNAG_02176	257.008	-1.02248	0.375081	-2.72604	0.00641001	0.0305583
CNAG_02177	10273.9	0.0719699	0.0660602	1.08946	0.275951	0.484864
CNAG_02178	987.202	0.0341808	0.0967914	0.353139	0.723984	0.86068
CNAG_02179	1177.37	0.0378175	0.137857	0.274325	0.783835	0.893813
CNAG_02180	905.947	-1.09602	3.1948	-0.343062	NA	NA
CNAG_02181	2225.93	0.00322009	0.1542	0.0208825	0.983339	0.993033
CNAG_02182	93.8236	1.04368	0.4186	2.49328	0.0126571	0.0515435
CNAG_02183	870.998	-0.185328	0.160335	-1.15588	0.247731	0.454628
CNAG_02184	1.11649	-3.56657	3.94481	-0.904117	0.365934	NA
CNAG_02185	778.108	0.336876	0.551969	0.610317	0.541652	0.735625
CNAG_02186	341.573	0.178999	0.280666	0.637765	0.523627	0.720702
CNAG_02187	1252.55	-0.455283	0.470521	-0.967614	0.333237	0.546889
CNAG_02188	1249.21	0.209789	0.241687	0.868018	0.385385	0.596092
CNAG_02189	9331.21	0.225374	0.0798663	2.82189	0.00477411	0.0239049
CNAG_02190	1823.71	0.132247	0.139589	0.947403	0.343433	0.557449
CNAG_02191	2083.07	0.0981124	0.292008	0.335992	0.736877	0.86823
CNAG_02193	1618.37	0.411951	0.127741	3.22488	0.00126026	0.00820345
CNAG_02194	1613.01	0.623858	0.193401	3.22573	0.00125652	0.00818678
CNAG_02195	427.543	0.125148	0.213828	0.585276	0.558362	0.749613
CNAG_02196	3702.74	0.181082	0.0821458	2.20439	0.0274967	0.0938336
CNAG_02197	2384.96	0.133611	0.0570306	2.34279	0.01914	0.0709095
CNAG_02198	555.361	-0.0419763	0.183833	-0.22834	0.819382	0.912973
CNAG_02199	395.9	0.431556	1.02991	0.419025	0.675198	0.831252
CNAG_02200	1983.91	-0.487764	0.195079	-2.50034	0.0124075	0.0507743
CNAG_02201	486.686	-0.105327	0.319237	-0.329933	0.74145	0.870634
CNAG_02202	10064.7	0.422445	0.0813369	5.19377	2.06077e-07	3.93962e-06
CNAG_02203	1507.87	-0.186155	0.0769353	-2.41963	0.0155365	0.0604198
CNAG_02204	3402.59	-0.116394	0.113851	-1.02233	0.306623	0.516351
CNAG_02205	614.451	0.542122	0.457677	1.18451	0.236212	0.44084
CNAG_02206	0.172528	1.05371	4.08047	0.258233	0.796227	NA
CNAG_02207	538.825	0.848884	0.607092	1.39828	0.162029	0.344486
CNAG_02208	5828.29	0.962806	0.131488	7.32237	2.43623e-13	1.32565e-11
CNAG_02209	11101.1	0.0463753	0.134689	0.344315	0.730609	0.864983
CNAG_02210	1024.93	-0.141998	0.112042	-1.26737	0.205024	0.404416
CNAG_02211	1127.83	0.00497691	0.182552	0.027263	0.97825	0.99153
CNAG_02212	11999	0.0496471	0.126869	0.391326	0.695556	0.843913
CNAG_02213	4337.11	-0.230466	0.115825	-1.98978	0.0466147	0.141284
CNAG_02214	231.821	-0.190136	0.252066	-0.754312	0.450662	0.658642
CNAG_02215	812.148	0.175913	0.200546	0.87717	0.380394	0.591797
CNAG_02216	1136.9	-0.257403	0.166126	-1.54944	0.121275	0.284308
CNAG_02217	81.3025	1.44009	1.39371	1.03328	0.301474	0.510892
CNAG_02218	377.874	0.480811	0.143607	3.3481	0.000813677	0.00577114
CNAG_02219	517.398	-1.00825	0.344871	-2.92355	0.00346061	0.0185124
CNAG_02220	758.12	0.619646	0.19453	3.18534	0.00144582	0.00910499
CNAG_02221	1015.89	0.0998289	0.202198	0.493718	0.621505	0.794855
CNAG_02222	2238.76	-0.0150132	0.0743436	-0.201943	0.839961	0.926271
CNAG_02223	1676.17	-0.223149	0.0905672	-2.46391	0.0137432	0.0547604
CNAG_02224	617.5	0.267009	0.1758	1.51882	0.128807	0.296575
CNAG_02225	82.0132	-1.2213	0.358664	-3.40513	0.000661317	0.00484662
CNAG_02226	251.416	-1.5959	0.403202	-3.95807	7.55584e-05	0.0007594
CNAG_02227	397.53	-1.53864	3.72558	-0.412993	0.679612	0.834243
CNAG_02228	673.35	-0.582824	0.254278	-2.29208	0.0219012	0.0789754
CNAG_02229	1540.65	-0.194819	0.178141	-1.09362	0.27412	0.483721
CNAG_02230	4387.1	-0.597833	0.255453	-2.34028	0.0192693	0.071237
CNAG_02231	1473.6	-0.300203	0.164014	-1.83035	0.0671972	0.186095
CNAG_02232	2773.09	-0.0190034	0.107336	-0.177047	0.859472	0.936225
CNAG_02233	621.509	-0.218861	0.176526	-1.23982	0.215043	0.417091
CNAG_02234	68472.9	0.186189	0.125952	1.47825	0.13934	0.312472
CNAG_02235	739.765	-0.0521659	0.128702	-0.405323	0.68524	0.837903
CNAG_02236	3117.51	-0.00163163	0.0916088	-0.0178109	0.98579	0.99378
CNAG_02237	4215.34	-0.496941	0.0868235	-5.72358	1.04304e-08	2.57672e-07
CNAG_02238	1642.81	0.194389	0.0999815	1.94425	0.0518654	0.153199
CNAG_02239	10224.7	0.443907	0.0772434	5.74687	9.09119e-09	2.29421e-07
CNAG_02240	2099.65	-0.178788	0.101693	-1.75811	0.0787281	0.209211
CNAG_02253	1.88703	-4.32409	3.92931	-1.10047	0.271127	0.480021
CNAG_02254	62.2656	-0.515706	0.716966	-0.719289	0.471963	0.676523
CNAG_02257	23721.5	1.0682	0.852964	1.25233	0.210448	0.411387
CNAG_02258	703.114	-0.262255	0.164111	-1.59804	0.110035	0.266387
CNAG_02259	2360.46	0.295888	0.110556	2.67637	0.00744255	0.0342161
CNAG_02260	3007.31	-0.0225397	0.130424	-0.172818	0.862794	0.937352
CNAG_02261	2586.29	0.53076	0.0810181	6.55113	5.71039e-11	2.14761e-09
CNAG_02262	1660.07	-0.241164	0.100574	-2.39786	0.016491	0.0632835
CNAG_02263	15614	-0.055487	0.317445	-0.174793	0.861243	0.936719
CNAG_02264	115.316	-1.77829	2.11073	-0.8425	0.399508	0.610578
CNAG_02265	2978.32	0.166998	0.0832873	2.00508	0.044954	0.137387
CNAG_02266	13313.7	0.200802	0.102065	1.9674	0.0491372	0.147517
CNAG_02267	2926.29	0.452323	0.139047	3.25302	0.00114185	0.00755282
CNAG_02268	749.534	-0.352409	0.306779	-1.14874	0.250663	0.457343
CNAG_02269	1152.56	-0.470641	0.221246	-2.12723	0.0334008	0.109009
CNAG_02270	663.943	0.354268	0.224039	1.58128	0.113814	0.27288
CNAG_02280	1965.76	-0.340195	0.129797	-2.62098	0.00876787	0.0385532
CNAG_02281	906.907	0.212855	0.196009	1.08594	0.277505	0.486227
CNAG_02282	1487.51	-0.281738	0.218445	-1.28974	0.197139	0.394902
CNAG_02283	37.8316	-0.610112	0.490408	-1.24409	0.213467	0.414727
CNAG_02284	163.174	-1.5656	0.347919	-4.49991	6.79826e-06	9.21203e-05
CNAG_02285	248.659	0.552688	3.72572	0.148344	NA	NA
CNAG_02286	923.506	0.0596876	0.139418	0.42812	0.668564	0.826283
CNAG_02287	476.049	-0.305232	0.126356	-2.41565	0.0157073	0.0608462
CNAG_02288	138.159	0.103563	0.34049	0.30416	0.761006	0.882519
CNAG_02289	385.143	-0.873458	0.246299	-3.54634	0.000390628	0.00309173
CNAG_02290	2232.66	-0.0403901	0.0990422	-0.407807	0.683415	0.836847
CNAG_02291	2988.36	0.488916	0.141259	3.46113	0.000537906	0.00405029
CNAG_02292	9945.48	0.115983	0.0609944	1.90154	0.0572316	0.16467
CNAG_02294	4708.94	0.0153436	0.125253	0.122501	0.902502	0.956749
CNAG_02295	215.473	-0.770982	0.214656	-3.59171	0.000328511	0.00268554
CNAG_02296	2934.89	0.402586	0.0591363	6.80775	9.91358e-12	4.23608e-10
CNAG_02297	405.464	-0.808871	0.27363	-2.95608	0.00311581	0.0169819
CNAG_02298	1257.38	-0.20269	0.15775	-1.28488	0.198835	0.396637
CNAG_02299	505.553	0.0220209	0.254111	0.0866584	0.930943	0.969854
CNAG_02300	10326.8	0.281726	0.169873	1.65845	0.097227	0.244119
CNAG_02301	7605.03	-0.0534422	0.14941	-0.357688	0.720577	0.857707
CNAG_02302	83.6505	-0.964701	0.307751	-3.13469	0.00172039	0.0104926
CNAG_02303	1852.22	0.0211765	0.0982078	0.21563	0.829276	0.918561
CNAG_02304	961.794	-0.0811055	0.105847	-0.766251	0.443527	0.651723
CNAG_02306	2157.64	-0.342494	0.106248	-3.22355	0.00126613	0.00823397
CNAG_02307	1292.75	-0.643323	0.126126	-5.10063	3.3853e-07	6.25428e-06
CNAG_02308	1108.79	-0.0922936	0.08696	-1.06133	0.288538	0.496459
CNAG_02309	1448.3	0.313066	0.122599	2.55358	0.0106622	0.0451441
CNAG_02310	1740.91	0.163896	0.103305	1.58653	0.11262	0.270575
CNAG_02311	1.30385	-0.606072	3.87125	-0.156557	0.875594	NA
CNAG_02312	1091.82	-0.02752	0.211709	-0.129989	0.896575	0.954334
CNAG_02313	943.5	-0.197785	0.416147	-0.475277	0.63459	0.804476
CNAG_02314	757.472	0.544591	0.5215	1.04428	0.296357	0.504923
CNAG_02315	34624.6	0.0424881	0.075633	0.561767	0.574275	0.762016
CNAG_02316	2079.46	-0.223766	0.18079	-1.23771	0.215823	0.417674
CNAG_02317	2482.69	0.303033	0.136741	2.21611	0.0266842	0.0916446
CNAG_02318	823.509	0.116066	0.131177	0.884802	0.376264	0.587991
CNAG_02319	430.692	0.214392	0.175326	1.22282	0.221399	0.424384
CNAG_02322	580.984	-0.0692479	0.180245	-0.384188	0.700839	0.847173
CNAG_02323	1051.25	-0.234098	0.197011	-1.18825	0.234736	0.438939
CNAG_02324	1121	0.160403	0.0950169	1.68815	0.0913829	0.233973
CNAG_02325	1243.76	-0.447785	0.108848	-4.11384	3.8914e-05	0.000429534
CNAG_02326	5801.14	-0.0716163	0.0974144	-0.735172	0.462235	0.668493
CNAG_02327	6063.95	0.407741	0.186594	2.18518	0.0288756	0.0973469
CNAG_02328	2513.71	-0.104276	0.416505	-0.25036	0.802309	0.903616
CNAG_02330	24757.8	0.322601	0.693409	0.465239	0.641761	0.809397
CNAG_02331	138472	-0.74484	0.468793	-1.58885	0.112095	0.269805
CNAG_02332	2221.04	-0.220306	0.109605	-2.00999	0.0444322	0.136091
CNAG_02333	347.133	-0.209591	0.138515	-1.51312	0.130248	0.298513
CNAG_02335	25743.9	-0.138488	0.243493	-0.568756	0.569522	0.758134
CNAG_02337	4250.36	-0.123496	0.136933	-0.901871	0.367125	0.57993
CNAG_02338	2470.93	0.669823	0.160538	4.17237	3.01446e-05	0.000340839
CNAG_02340	2538.78	0.0795344	0.137344	0.579088	0.56253	0.751676
CNAG_02341	1700.51	-0.0451177	0.103078	-0.437707	0.661599	0.820693
CNAG_02342	390.931	0.149737	0.229397	0.652742	0.513923	0.713327
CNAG_02343	854.037	0.369356	0.0918827	4.01986	5.82326e-05	0.000603557
CNAG_02344	305.512	-1.09989	0.1764	-6.2352	4.51211e-10	1.47544e-08
CNAG_02345	728.563	0.0568909	0.114043	0.498854	0.617882	0.792113
CNAG_02347	243.2	-0.921731	3.72581	-0.247391	NA	NA
CNAG_02348	1567.28	-0.226259	0.169479	-1.33503	0.181867	0.373122
CNAG_02349	246.551	-0.191185	0.228683	-0.836023	0.403142	0.613795
CNAG_02350	1499.11	0.167156	0.1031	1.62129	0.104954	0.258785
CNAG_02351	1035.5	0.242376	0.198032	1.22393	0.22098	0.423932
CNAG_02353	87.9561	-1.2874	1.40532	-0.91609	0.35962	0.572113
CNAG_02354	5958.62	0.114244	0.126307	0.904496	0.365733	0.578544
CNAG_02355	839.164	-0.658331	0.243789	-2.70041	0.00692545	0.0324383
CNAG_02356	1598.31	0.26523	0.0734108	3.61296	0.000302723	0.00249818
CNAG_02357	711.72	-0.15854	0.208298	-0.761121	0.446585	0.654328
CNAG_02358	520.865	-0.273341	0.125652	-2.17538	0.0296013	0.0991898
CNAG_02359	57320.5	0.208252	0.0685667	3.03721	0.00238776	0.0135651
CNAG_02361	2504.11	-0.957423	0.234612	-4.08087	4.48669e-05	0.000482995
CNAG_02363	74.4528	-3.38336	1.86902	-1.81023	0.0702603	0.191782
CNAG_02364	525.464	-0.577312	0.180828	-3.1926	0.00140998	0.00892774
CNAG_02365	581.558	-1.00088	0.298972	-3.34775	0.000814708	0.00577257
CNAG_02366	1788.68	-0.207433	0.121946	-1.70102	0.0889397	0.229857
CNAG_02367	8834.3	-0.014874	0.0932139	-0.159569	0.873221	0.943528
CNAG_02368	773.927	-0.00672669	0.0966028	-0.0696324	0.944486	0.977094
CNAG_02371	162.228	-0.125085	0.291143	-0.429634	0.667462	0.825586
CNAG_02372	4008.24	-0.212019	0.113801	-1.86306	0.0624539	0.176396
CNAG_02373	558.24	-12.5319	3.90684	-3.20767	0.00133815	0.00856637
CNAG_02374	768.556	-0.0928768	0.176917	-0.524972	0.599602	0.779002
CNAG_02375	865.61	0.366961	0.146631	2.50262	0.0123277	0.0505372
CNAG_02376	1795.58	-0.135299	0.106517	-1.27021	0.20401	0.403214
CNAG_02377	3672.35	-0.0385032	0.121192	-0.317704	0.75071	0.876121
CNAG_02378	11332.4	0.233504	0.136961	1.70489	0.0882143	0.228321
CNAG_02382	5334.44	0.555847	0.0952543	5.8354	5.36618e-09	1.41039e-07
CNAG_02383	510.034	-0.228509	0.136041	-1.67971	0.0930144	0.237219
CNAG_02384	204.803	-0.549736	0.259887	-2.11529	0.0344052	0.111769
CNAG_02385	901.775	0.401713	0.122656	3.27511	0.0010562	0.00707411
CNAG_02386	689.948	-0.276812	0.186499	-1.48425	0.137742	0.310377
CNAG_02387	1151.21	0.217676	0.108065	2.0143	0.0439777	0.135114
CNAG_02388	742.315	0.207718	0.106323	1.95365	0.0507422	0.151034
CNAG_02389	264.702	0.212807	0.195039	1.0911	0.27523	0.484836
CNAG_02393	5.17585	5.87088	3.91554	1.49938	0.133776	0.304592
CNAG_02394	2078.64	0.298439	0.0877769	3.39997	0.000673934	0.00490486
CNAG_02395	1499.3	-0.153946	0.137253	-1.12162	0.262023	0.470248
CNAG_02396	2077.55	-0.203274	0.137465	-1.47873	0.139213	0.312472
CNAG_02397	274.567	-0.694923	0.342012	-2.03187	0.0421669	0.13123
CNAG_02398	304.512	-0.86045	0.281575	-3.05585	0.00224424	0.0129397
CNAG_02399	196.376	-8.56662	1.68056	-5.09748	NA	NA
CNAG_02400	3291	0.0829607	1.1237	0.0738284	0.941147	0.975422
CNAG_02401	1043.74	-0.334827	0.146015	-2.2931	0.0218424	0.0788249
CNAG_02402	721.001	-0.272677	0.22393	-1.21769	0.223342	0.426418
CNAG_02403	12390	0.406303	0.0836888	4.85492	1.20433e-06	1.97835e-05
CNAG_02404	9441.31	0.123115	0.0560031	2.19836	0.0279235	0.0950108
CNAG_02405	88.4011	-1.4047	1.38145	-1.01683	0.309234	0.519366
CNAG_02406	874.105	0.506553	0.189405	2.67444	0.00748541	0.0343904
CNAG_02408	764.299	0.205725	0.510254	0.403181	0.686815	0.838829
[truncated: 5,261 more rows]

## Sheet: WT_basal_vs_bzp4_basal
gene_id	baseMean	log2FoldChange	lfcSE	stat	pvalue	padj
CNAG_00002	873.902	0.138924	0.15503	0.89611	0.370194	0.999875
CNAG_00003	10.4024	1.27478	0.916141	1.39147	0.164084	0.999875
CNAG_00004	18.3942	-0.0365979	1.29443	-0.0282734	0.977444	0.999875
CNAG_00005	247.703	0.180892	0.239997	0.753726	0.451013	0.999875
CNAG_00006	3143.73	-0.153007	0.211993	-0.721755	0.470445	0.999875
CNAG_00007	1259.92	0.0270749	0.138121	0.196023	0.844592	0.999875
CNAG_00008	472.859	0.0387583	0.147756	0.262312	0.793081	0.999875
CNAG_00009	777.041	-0.13713	0.148576	-0.922962	0.356027	0.999875
CNAG_00010	474.066	0.118097	0.301419	0.391804	0.695203	0.999875
CNAG_00011	556.521	-0.235218	0.220699	-1.06579	0.28652	0.999875
CNAG_00012	1361.4	-0.0484215	0.115712	-0.418467	0.675606	0.999875
CNAG_00013	405.425	-0.104481	0.174672	-0.598157	0.549735	0.999875
CNAG_00014	81.9834	0.431372	1.03106	0.418376	0.675672	0.999875
CNAG_00015	93.8145	-0.491837	0.237398	-2.07178	0.0382859	0.999875
CNAG_00016	2590.22	-0.00358758	0.0801643	-0.0447528	0.964304	0.999875
CNAG_00017	49.8823	-1.59439	2.13993	-0.745065	NA	NA
CNAG_00018	601.228	0.129656	0.0985251	1.31597	0.188183	0.999875
CNAG_00019	3368.61	0.0517252	0.097547	0.53026	0.595932	0.999875
CNAG_00020	386.643	0.0956892	0.133844	0.714933	0.474651	0.999875
CNAG_00021	1200.7	0.148448	0.346799	0.428053	0.668613	0.999875
CNAG_00022	1813.92	0.099634	0.184589	0.539762	0.589361	0.999875
CNAG_00023	22.3266	-0.467306	1.52549	-0.306331	0.759352	0.999875
CNAG_00024	4284.52	0.117916	0.0943336	1.24999	0.211302	0.999875
CNAG_00025	326.13	0.0230034	0.16176	0.142207	0.886916	0.999875
CNAG_00026	4533.24	0.107159	0.308356	0.347516	0.728204	0.999875
CNAG_00028	284.764	-0.0835598	0.209275	-0.399282	0.689686	0.999875
CNAG_00029	82.6912	0.310603	0.225512	1.37733	0.168412	0.999875
CNAG_00030	229.972	0.279262	0.49065	0.569167	0.569243	0.999875
CNAG_00032	17.2204	-0.489773	2.19994	-0.222631	0.823823	0.999875
CNAG_00034	395.989	0.512847	0.314808	1.62908	0.103296	0.999875
CNAG_00035	3.57741	5.35586	3.91979	1.36636	0.171825	0.999875
CNAG_00036	185.75	0.887708	0.606884	1.46273	0.143541	0.999875
CNAG_00039	210.707	0.142707	0.198072	0.720481	0.471229	0.999875
CNAG_00040	1529.99	-0.0118745	0.216106	-0.0549478	0.95618	0.999875
CNAG_00043	313.345	-0.648875	1.51824	-0.427387	0.669097	0.999875
CNAG_00044	1131.02	-0.164629	0.234057	-0.70337	0.481825	0.999875
CNAG_00045	152.132	0.0243666	0.333815	0.0729945	0.94181	0.999875
CNAG_00046	3651.45	-0.107256	0.114992	-0.932724	0.350963	0.999875
CNAG_00047	265.707	-0.489734	0.479542	-1.02125	0.307134	0.999875
CNAG_00048	4.95334	5.82409	3.91619	1.48718	0.136966	0.999875
CNAG_00049	105.207	-0.261494	0.379587	-0.688892	0.490891	0.999875
CNAG_00050	496.937	-0.242973	0.146322	-1.66054	0.0968058	0.999875
CNAG_00051	439.713	0.0947453	0.308004	0.307611	0.758379	0.999875
CNAG_00052	1680.86	-0.929176	0.8595	-1.08107	0.279668	0.999875
CNAG_00053	374.105	0.318898	0.361614	0.881874	0.377845	0.999875
CNAG_00054	133.71	-0.715201	0.811606	-0.881217	0.3782	0.999875
CNAG_00055	1037.7	0.00521218	0.127216	0.040971	0.967319	0.999875
CNAG_00056	425.172	-0.136632	0.16533	-0.826419	0.408566	0.999875
CNAG_00057	6336.12	-0.485724	0.593042	-0.819037	0.412765	0.999875
CNAG_00058	3905.96	0.0515957	0.0455962	1.13158	0.257812	0.999875
CNAG_00059	346.35	0.0379794	0.349624	0.108629	0.913496	0.999875
CNAG_00060	786.456	0.0709711	0.159074	0.446152	0.655487	0.999875
CNAG_00061	8468.06	-0.17177	0.234056	-0.733886	0.463018	0.999875
CNAG_00062	2946.82	-0.13008	0.147235	-0.883485	0.376974	0.999875
CNAG_00063	915.86	0.112083	0.149219	0.75113	0.452574	0.999875
CNAG_00064	2784.73	-0.0356146	0.0804711	-0.442576	0.658072	0.999875
CNAG_00065	5595.31	0.107306	0.102264	1.04931	0.294036	0.999875
CNAG_00066	576.83	-0.0863556	0.195582	-0.441531	0.658828	0.999875
CNAG_00068	143.526	-0.107973	0.342874	-0.314906	0.752833	0.999875
CNAG_00069	1.6091	-4.07492	3.93336	-1.03599	0.300206	0.999875
CNAG_00070	272.428	0.346746	0.318895	1.08734	0.276888	0.999875
CNAG_00072	3604.63	-0.133412	0.216869	-0.615174	0.53844	0.999875
CNAG_00073	122.157	-10.3258	2.94292	-3.5087	0.000450302	0.125886
CNAG_00074	2480.73	-0.130719	0.251783	-0.519172	0.603641	0.999875
CNAG_00075	5221.19	-0.251998	0.335423	-0.751286	0.45248	0.999875
CNAG_00076	772.581	0.0106692	0.164346	0.064919	0.948238	0.999875
CNAG_00077	931.03	0.159873	0.325148	0.491693	0.622936	0.999875
CNAG_00078	85.5861	0.321411	3.72717	0.0862345	NA	NA
CNAG_00079	397.86	0.191364	0.470176	0.407005	0.684004	0.999875
CNAG_00080	0.126573	-0.842789	4.08047	-0.206542	0.836368	0.999875
CNAG_00081	1178.06	0.0991782	0.110693	0.895974	0.370267	0.999875
CNAG_00082	1051.86	-0.0550792	0.125264	-0.439706	0.66015	0.999875
CNAG_00083	501.168	0.0638087	0.124839	0.511129	0.609261	0.999875
CNAG_00085	822.292	0.37962	0.344359	1.10239	0.27029	0.999875
CNAG_00086	777.174	0.223289	0.382885	0.583174	0.559776	0.999875
CNAG_00087	381.997	0.205548	3.29858	0.062314	NA	NA
CNAG_00088	5030.06	-0.163477	0.131232	-1.24571	0.212871	0.999875
CNAG_00089	874.006	0.133761	0.173044	0.772988	0.439529	0.999875
CNAG_00090	715.001	0.0395611	0.10955	0.361123	0.718007	0.999875
CNAG_00091	9992.98	-1.25132	0.908915	-1.37671	0.168601	0.999875
CNAG_00092	5855.27	-0.0221387	0.108045	-0.204903	0.837648	0.999875
CNAG_00093	2926.49	-0.401012	0.599533	-0.668874	0.503576	0.999875
CNAG_00094	95.6344	-0.925037	0.761719	-1.21441	0.224592	0.999875
CNAG_00095	262.737	0.627495	0.585472	1.07178	0.283821	0.999875
CNAG_00096	60.489	-0.33952	3.72813	-0.0910699	NA	NA
CNAG_00097	145.049	0.305814	0.354108	0.863619	0.387797	0.999875
CNAG_00099	604.314	0.0373284	0.256754	0.145386	0.884406	0.999875
CNAG_00100	5028.66	-0.00593831	0.0959069	-0.0619175	0.950629	0.999875
CNAG_00101	1077.26	0.0734153	0.134015	0.547815	0.583819	0.999875
CNAG_00104	1436.45	0.255923	0.278484	0.918988	0.358102	0.999875
CNAG_00106	614.14	-0.0436468	0.193172	-0.225947	0.821243	0.999875
CNAG_00107	1326.37	-0.0662341	0.422795	-0.156658	0.875515	0.999875
CNAG_00108	2493.48	0.0459246	0.0813403	0.564598	0.572347	0.999875
CNAG_00109	2327.47	0.21093	0.149993	1.40627	0.159645	0.999875
CNAG_00110	460.482	0.053671	0.279711	0.19188	0.847836	0.999875
CNAG_00111	1504.94	0.0200861	0.0796719	0.25211	0.800956	0.999875
CNAG_00115	5689.42	-0.401335	0.502591	-0.798531	0.424562	0.999875
CNAG_00116	19804.6	0.255307	0.221977	1.15015	0.250083	0.999875
CNAG_00117	1206.52	0.0277438	0.107303	0.258556	0.795978	0.999875
CNAG_00118	588.17	-0.0329183	0.129771	-0.253665	0.799754	0.999875
CNAG_00119	224.589	0.0536102	0.262965	0.203868	0.838456	0.999875
CNAG_00120	656.664	0.168445	0.188192	0.89507	0.37075	0.999875
CNAG_00121	6533.31	-0.257159	0.31564	-0.814723	0.415231	0.999875
CNAG_00122	537.401	0.0461606	0.115962	0.398066	0.690581	0.999875
CNAG_00124	151.444	-0.0446305	0.473334	-0.0942897	0.924879	0.999875
CNAG_00125	22.5494	-4.61451	1.44682	-3.18943	0.00142556	0.311351
CNAG_00126	1165.5	0.0803634	0.167136	0.480825	0.630641	0.999875
CNAG_00129	276.664	-0.0146491	0.288399	-0.0507948	0.959489	0.999875
CNAG_00130	2893.45	-0.37853	0.569485	-0.664689	0.50625	0.999875
CNAG_00131	122.499	0.201504	0.305468	0.659656	0.509475	0.999875
CNAG_00132	31.4262	0.444275	0.404801	1.09751	0.272417	0.999875
CNAG_00133	439.095	-0.180138	0.173926	-1.03572	0.300335	0.999875
CNAG_00134	367.791	-0.0393698	0.182844	-0.215319	0.829518	0.999875
CNAG_00135	1505.46	-0.00351806	0.0991085	-0.035497	0.971683	0.999875
CNAG_00136	2172.75	-0.0705643	0.199833	-0.353117	0.724001	0.999875
CNAG_00137	788.054	-0.0473366	0.143001	-0.331023	0.740627	0.999875
CNAG_00138	2338.14	0.0915694	0.104527	0.876035	0.381011	0.999875
CNAG_00139	4887.95	-0.678169	0.569429	-1.19096	0.233668	0.999875
CNAG_00140	1161.32	0.498045	0.262303	1.89874	0.0575987	0.999875
CNAG_00141	137.039	-0.0135294	0.296453	-0.0456375	0.963599	0.999875
CNAG_00142	609.675	0.210989	0.46353	0.45518	0.64898	0.999875
CNAG_00143	173.017	-0.305062	0.789288	-0.386502	0.699125	0.999875
CNAG_00144	725.789	0.629815	0.632969	0.995017	0.319728	0.999875
CNAG_00145	848.128	0.000914836	0.108625	0.00842195	0.99328	0.999875
CNAG_00146	1055.36	-0.0373295	0.106864	-0.349318	0.72685	0.999875
CNAG_00147	1790.45	0.0474385	0.121471	0.390534	0.696142	0.999875
CNAG_00148	502.5	-0.0879391	0.303652	-0.289605	0.772118	0.999875
CNAG_00149	10223.7	0.318791	0.40806	0.781237	0.434663	0.999875
CNAG_00150	1179.24	0.0904094	0.184377	0.490352	0.623885	0.999875
CNAG_00151	1036.89	0.120623	0.121864	0.98982	0.322262	0.999875
CNAG_00152	504.94	0.0385705	0.165074	0.233656	0.815252	0.999875
CNAG_00153	189.824	0.155008	0.21321	0.727022	0.467212	0.999875
CNAG_00154	711.432	-0.225184	0.322699	-0.697814	0.485293	0.999875
CNAG_00155	0.253146	-1.46902	4.0641	-0.361462	0.717754	0.999875
CNAG_00156	692.546	-0.109078	0.26104	-0.41786	0.67605	0.999875
CNAG_00157	745.544	0.075333	0.104071	0.723861	0.469151	0.999875
CNAG_00158	124.443	0.314927	0.475938	0.661697	0.508166	0.999875
CNAG_00159	777.607	0.349799	0.260618	1.34219	0.179533	0.999875
CNAG_00160	3.23607	0.270882	1.52053	0.178149	0.858606	0.999875
CNAG_00161	258.915	0.03383	0.267549	0.126444	0.89938	0.999875
CNAG_00162	12222.9	-0.339693	0.635305	-0.534693	0.592862	0.999875
CNAG_00163	312.433	-0.0758575	0.251977	-0.301049	0.763377	0.999875
CNAG_00164	123.255	-0.164024	0.279898	-0.586013	0.557867	0.999875
CNAG_00165	2572.41	0.116692	0.172077	0.678139	0.497683	0.999875
CNAG_00166	489.386	0.208885	0.335345	0.622896	0.533353	0.999875
CNAG_00167	377.926	-0.0752016	0.274769	-0.27369	0.784323	0.999875
CNAG_00171	398.161	0.0387317	0.170554	0.227094	0.82035	0.999875
CNAG_00172	370.239	0.263705	0.463114	0.569418	0.569073	0.999875
CNAG_00173	327.919	-0.374429	0.144878	-2.58444	0.00975379	0.999875
CNAG_00174	305.875	-0.021119	0.31202	-0.0676848	0.946037	0.999875
CNAG_00176	3770.75	-0.118306	0.1286	-0.919955	0.357596	0.999875
CNAG_00178	153.899	0.0651683	0.22207	0.293458	0.769172	0.999875
CNAG_00179	11.8979	-6.96721	3.91036	-1.78173	NA	NA
CNAG_00180	2066.78	-0.320913	0.373824	-0.858459	0.390639	0.999875
CNAG_00181	523.339	-0.198841	0.263896	-0.753481	0.451161	0.999875
CNAG_00182	585.556	-1.28027	0.875085	-1.46302	0.143462	0.999875
CNAG_00183	1181.04	0.196542	0.420921	0.466933	0.640548	0.999875
CNAG_00184	971.033	0.0508954	0.151814	0.335249	0.737438	0.999875
CNAG_00185	1434.71	-0.125104	0.184118	-0.67948	0.496834	0.999875
CNAG_00186	268.926	0.237135	0.259128	0.915126	0.360125	0.999875
CNAG_00187	754.894	-0.112728	0.0873086	-1.29115	0.196653	0.999875
CNAG_00188	912.728	0.0621471	0.139468	0.445601	0.655885	0.999875
CNAG_00189	627.325	-0.0160572	0.129054	-0.124422	0.900981	0.999875
CNAG_00190	876.197	-0.271014	0.346378	-0.782421	0.433967	0.999875
CNAG_00191	169.67	-0.11026	0.339886	-0.324403	0.745633	0.999875
CNAG_00192	99.525	0.116337	0.230174	0.50543	0.613257	0.999875
CNAG_00193	730.801	0.138222	0.24908	0.554929	0.578943	0.999875
CNAG_00194	1327.88	0.0839788	0.161742	0.519214	0.603612	0.999875
CNAG_00195	855.759	0.153372	0.289752	0.529322	0.596582	0.999875
CNAG_00231	253.915	0.0582445	0.242988	0.239701	0.810562	0.999875
CNAG_00232	58316	0.0852735	0.136411	0.62512	0.531892	0.999875
CNAG_00233	2288.23	0.0762306	0.303186	0.251432	0.80148	0.999875
CNAG_00234	381.401	-0.164493	0.232224	-0.708339	0.478735	0.999875
CNAG_00236	557.488	0.0429657	0.171361	0.250732	0.802021	0.999875
CNAG_00237	4114.05	0.294658	0.546088	0.539581	0.589486	0.999875
CNAG_00238	4421.57	0.156355	0.243308	0.642622	0.520469	0.999875
CNAG_00239	127.685	0.0150146	0.22763	0.0659607	0.947409	0.999875
CNAG_00240	294.942	0.0760577	0.137634	0.552607	0.580533	0.999875
CNAG_00241	426.27	0.177311	0.285371	0.621335	0.534379	0.999875
CNAG_00243	494.556	0.143177	0.138242	1.0357	0.300343	0.999875
CNAG_00246	552.823	-0.110818	0.200349	-0.553127	0.580176	0.999875
CNAG_00247	495.443	0.351814	0.303161	1.16049	0.245851	0.999875
CNAG_00248	216.05	-0.111194	0.196713	-0.56526	0.571897	0.999875
CNAG_00249	459.282	-0.0561152	0.309235	-0.181465	0.856003	0.999875
CNAG_00250	1310.86	-0.111872	0.202699	-0.551915	0.581007	0.999875
CNAG_00251	14.1224	0.807445	2.16391	0.373142	0.709043	0.999875
CNAG_00252	229.65	-0.573339	0.799136	-0.717448	0.473098	0.999875
CNAG_00253	458.029	-0.268612	0.235283	-1.14165	0.253598	0.999875
CNAG_00254	1382.27	-0.282017	0.38128	-0.739659	0.459507	0.999875
CNAG_00255	1462.13	0.286598	0.190955	1.50087	0.13339	0.999875
CNAG_00256	3191.16	0.190588	0.191235	0.996614	0.318952	0.999875
CNAG_00257	362.474	0.0989998	0.124522	0.79504	0.42659	0.999875
CNAG_00258	354.327	0.152982	0.125244	1.22148	0.221905	0.999875
CNAG_00259	1571.39	0.167545	0.351665	0.476435	0.633765	0.999875
CNAG_00260	1452.22	0.0552089	0.0841779	0.65586	0.511914	0.999875
CNAG_00261	6821.04	0.117192	0.0911821	1.28526	0.198703	0.999875
CNAG_00262	1.93802	-0.722391	2.16886	-0.333074	0.739078	0.999875
CNAG_00263	509.153	-0.247278	0.177335	-1.39442	0.163192	0.999875
CNAG_00264	906.208	-0.775991	0.353183	-2.19714	0.0280106	0.999875
CNAG_00265	2629.23	0.156466	0.33405	0.46839	0.639506	0.999875
CNAG_00266	787.547	-0.138663	0.163792	-0.846579	0.39723	0.999875
CNAG_00267	232.78	-0.210965	0.231413	-0.911638	0.361959	0.999875
CNAG_00268	3473.31	0.394998	0.61553	0.641721	0.521055	0.999875
CNAG_00269	45.3271	-1.35411	2.22893	-0.607518	0.543507	0.999875
CNAG_00270	2.99368	-0.166737	1.26997	-0.131292	0.895544	0.999875
CNAG_00271	558.946	0.212858	0.158374	1.34402	0.178943	0.999875
CNAG_00272	248.853	-0.0058873	0.127568	-0.0461503	0.96319	0.999875
CNAG_00273	183.702	0.0196317	0.240245	0.0817151	0.934873	0.999875
CNAG_00274	202.656	-0.487115	0.677783	-0.718688	0.472333	0.999875
CNAG_00275	814.826	-0.0178363	0.373087	-0.0478073	0.96187	0.999875
CNAG_00276	172.981	0.28231	0.362041	0.779773	0.435525	0.999875
CNAG_00277	245.275	-0.641346	0.9772	-0.65631	0.511625	0.999875
CNAG_00278	839.213	0.0542324	0.144288	0.375861	0.70702	0.999875
CNAG_00279	4882.93	0.108204	0.228615	0.473301	0.635999	0.999875
CNAG_00280	3498.87	0.192539	0.119391	1.61268	0.106813	0.999875
CNAG_00283	306.279	0.0323	0.130372	0.247752	0.804326	0.999875
CNAG_00284	66.0357	-0.0685549	0.630008	-0.108816	0.913348	0.999875
CNAG_00285	204.043	-0.29089	0.360003	-0.808022	0.419078	0.999875
CNAG_00286	1564.49	-0.0155837	0.0769864	-0.202422	0.839587	0.999875
CNAG_00287	4709.79	-0.00313636	0.114104	-0.0274867	0.978072	0.999875
CNAG_00288	1190.22	-0.0847773	0.102462	-0.827399	0.408011	0.999875
CNAG_00289	649.718	0.0454798	0.11165	0.407343	0.683756	0.999875
CNAG_00290	839.888	0.0104611	0.155721	0.0671782	0.94644	0.999875
CNAG_00291	48.0732	-0.323454	0.573707	-0.563796	0.572893	0.999875
CNAG_00292	1453.48	0.24289	0.414975	0.585314	0.558337	0.999875
CNAG_00293	1999.27	0.0525912	0.1326	0.396615	0.691652	0.999875
CNAG_00294	611.854	-0.241562	0.454408	-0.531598	0.595005	0.999875
CNAG_00299	237.85	-1.19168	1.51142	-0.788448	0.430435	0.999875
CNAG_00300	80.1152	-4.88327	3.7442	-1.30422	NA	NA
CNAG_00301	1550.59	-0.244081	0.702528	-0.347432	0.728267	0.999875
CNAG_00302	69.3212	-0.863876	2.27812	-0.379206	0.704535	0.999875
CNAG_00304	406.896	-0.661824	1.5805	-0.418743	0.675404	0.999875
CNAG_00305	7597.2	0.0125536	0.0894073	0.140409	0.888337	0.999875
CNAG_00306	946.932	-0.111481	0.124362	-0.896423	0.370027	0.999875
CNAG_00307	4891.39	0.0453891	0.129857	0.349532	0.72669	0.999875
CNAG_00308	655.11	-0.126014	0.218412	-0.576956	0.563969	0.999875
CNAG_00309	379.329	-0.0201777	0.174239	-0.115804	0.907808	0.999875
CNAG_00310	560.268	-0.0481144	0.129526	-0.371465	0.710291	0.999875
CNAG_00311	1540.3	0.136153	0.103252	1.31864	0.187288	0.999875
CNAG_00312	675.345	0.0127671	0.138272	0.0923333	0.926433	0.999875
CNAG_00313	264.12	-0.152015	0.152075	-0.999607	0.317501	0.999875
CNAG_00315	4747.7	-0.641263	0.800886	-0.800692	0.42331	0.999875
CNAG_00316	1914.43	-0.00485672	0.136643	-0.035543	0.971647	0.999875
CNAG_00317	2.32684	4.73253	3.92681	1.20518	0.228133	0.999875
CNAG_00318	3045.88	-0.16515	0.152167	-1.08532	0.277781	0.999875
CNAG_00319	1820.29	0.0670614	0.0967579	0.693085	0.488256	0.999875
CNAG_00320	240.502	0.127714	0.258498	0.494062	0.621262	0.999875
CNAG_00322	536.734	-0.0319635	0.144509	-0.221187	0.824947	0.999875
CNAG_00326	2072.06	-0.0321362	0.0707288	-0.454358	0.649571	0.999875
CNAG_00327	289.881	-0.0498274	0.174853	-0.284968	0.775669	0.999875
CNAG_00328	409.731	-0.0840196	0.243887	-0.344502	0.730469	0.999875
CNAG_00329	2048.68	0.121687	0.0747958	1.62692	0.103754	0.999875
CNAG_00330	79.9662	-1.04002	2.26556	-0.459056	0.646194	0.999875
CNAG_00331	15.3418	1.87964	1.1666	1.61121	0.107134	0.999875
CNAG_00332	98.6254	0.973952	1.4508	0.67132	0.502017	0.999875
CNAG_00333	249.222	1.04795	0.788404	1.32921	0.183779	0.999875
CNAG_00334	30858.2	0.143741	0.172158	0.83494	0.403751	0.999875
CNAG_00335	6.2983	-0.884931	3.06042	-0.289153	0.772464	0.999875
CNAG_00337	436.2	1.39774	3.72549	0.375183	NA	NA
CNAG_00342	99.5391	-0.0370967	3.72685	-0.00995391	NA	NA
CNAG_00343	571.351	0.0826236	0.140225	0.58922	0.555714	0.999875
CNAG_00344	170.561	0.055871	0.162052	0.344772	0.730266	0.999875
CNAG_00345	2466.36	0.0435849	0.0547582	0.795951	0.42606	0.999875
CNAG_00346	614.78	-0.00571884	0.301087	-0.018994	0.984846	0.999875
CNAG_00348	199.755	-0.221191	0.202795	-1.09071	0.275398	0.999875
CNAG_00349	45.0226	0.772372	1.51325	0.510407	0.609766	0.999875
CNAG_00351	864.063	0.106333	0.274148	0.387868	0.698114	0.999875
CNAG_00352	644.393	-0.0986184	0.129376	-0.762264	0.445903	0.999875
CNAG_00353	233.903	0.357985	0.497555	0.719488	0.47184	0.999875
CNAG_00354	2039.84	-0.025304	0.133535	-0.189493	0.849706	0.999875
CNAG_00356	2646.4	-0.0689832	0.107338	-0.642672	0.520437	0.999875
CNAG_00357	344.138	-0.080131	0.196062	-0.408704	0.682757	0.999875
CNAG_00358	391.278	0.106232	0.288709	0.367955	0.712907	0.999875
CNAG_00359	151.892	-0.0101075	0.437575	-0.0230989	0.981571	0.999875
CNAG_00360	712.718	-0.0400137	0.387588	-0.103238	0.917774	0.999875
CNAG_00361	1900.85	-0.0304306	0.148247	-0.20527	0.837361	0.999875
CNAG_00362	647.784	-0.0650834	0.10607	-0.613586	0.539489	0.999875
CNAG_00363	785.011	-0.0478865	0.522733	-0.0916079	0.92701	0.999875
CNAG_00364	808.791	0.0867317	0.153892	0.563587	0.573035	0.999875
CNAG_00365	1226.24	-0.0610154	0.0740885	-0.823548	0.410196	0.999875
CNAG_00367	553.514	-0.067273	0.165772	-0.405816	0.684878	0.999875
CNAG_00368	556.958	-0.0939344	0.198179	-0.473988	0.635509	0.999875
CNAG_00369	709.435	-0.0155823	0.0906235	-0.171946	0.86348	0.999875
CNAG_00370	50415.4	0.2476	0.223087	1.10988	0.267051	0.999875
CNAG_00371	298.877	-0.0575236	0.198893	-0.289218	0.772414	0.999875
CNAG_00373	607.12	0.0754743	0.115914	0.651122	0.514968	0.999875
CNAG_00374	363.318	-0.282528	0.317199	-0.890694	0.373093	0.999875
CNAG_00375	650.517	-0.00307217	0.0950945	-0.0323065	0.974228	0.999875
CNAG_00377	754.176	0.127806	0.221388	0.577292	0.563742	0.999875
CNAG_00383	601.792	-0.13633	0.283646	-0.480635	0.630776	0.999875
CNAG_00384	227.943	0.0201749	0.179816	0.112198	0.910667	0.999875
CNAG_00385	3006.7	-0.0613491	0.0797962	-0.768822	0.441999	0.999875
CNAG_00386	1377.74	0.229701	0.263823	0.870666	0.383937	0.999875
CNAG_00387	263.954	0.0482785	0.1315	0.367136	0.713518	0.999875
CNAG_00388	354.026	0.383269	0.228067	1.68051	0.0928579	0.999875
CNAG_00389	279.599	-0.582649	0.559522	-1.04133	0.297721	0.999875
CNAG_00390	330.099	-0.099991	0.133765	-0.747514	0.454753	0.999875
CNAG_00391	291.372	0.196949	0.332591	0.592168	0.553738	0.999875
CNAG_00392	225.358	0.090787	0.165251	0.549389	0.582739	0.999875
CNAG_00393	1294.97	-0.37121	0.426144	-0.871091	0.383705	0.999875
CNAG_00394	727.584	0.228865	0.461239	0.496196	0.619756	0.999875
CNAG_00395	541.386	0.0637638	0.119256	0.534681	0.59287	0.999875
CNAG_00396	135.148	-2.54395	3.0502	-0.834026	NA	NA
CNAG_00397	134.518	0.0323775	0.202639	0.15978	0.873055	0.999875
CNAG_00398	709.588	-0.0672814	0.107077	-0.628344	0.529778	0.999875
CNAG_00399	746.109	-0.0605776	0.105553	-0.573907	0.566031	0.999875
CNAG_00400	2561.75	0.283928	0.46205	0.614497	0.538887	0.999875
CNAG_00401	378.245	0.0029829	0.275931	0.0108103	0.991375	0.999875
CNAG_00402	1049.31	-0.147757	0.250281	-0.590363	0.554947	0.999875
CNAG_00403	405.203	-0.00913552	0.109346	-0.083547	0.933417	0.999875
CNAG_00404	85.9064	-0.196221	0.407677	-0.481315	0.630293	0.999875
CNAG_00405	207.077	-0.10045	0.219269	-0.458115	0.64687	0.999875
CNAG_00406	240.782	-0.101044	0.305022	-0.331268	0.740442	0.999875
CNAG_00407	4495.6	-0.355581	0.569244	-0.624654	0.532198	0.999875
CNAG_00408	537.852	0.132944	0.119892	1.10887	0.267487	0.999875
CNAG_00409	1279.6	-0.195052	0.257259	-0.758193	0.448335	0.999875
CNAG_00410	1274.79	0.0672096	0.127593	0.526749	0.598368	0.999875
CNAG_00411	930.208	0.0106161	0.110384	0.0961741	0.923382	0.999875
CNAG_00413	3611.01	-0.120176	0.181569	-0.661875	0.508051	0.999875
CNAG_00414	295.869	-0.218667	0.396901	-0.550935	0.581678	0.999875
CNAG_00416	118.907	-0.130458	0.246335	-0.529597	0.596391	0.999875
CNAG_00417	11679.6	0.112129	0.631247	0.177632	0.859012	0.999875
CNAG_00418	5190.03	0.145955	0.52208	0.279564	0.779812	0.999875
CNAG_00419	17.7444	0.0551362	1.91091	0.0288533	0.976982	0.999875
CNAG_00420	657.992	-0.00922944	0.116356	-0.0793209	0.936777	0.999875
CNAG_00421	1370.09	-0.246129	0.254155	-0.968418	0.332835	0.999875
CNAG_00422	474.429	-0.0531745	0.111703	-0.476033	0.634051	0.999875
CNAG_00423	315.752	0.311689	0.35974	0.86643	0.386254	0.999875
CNAG_00424	623.165	-0.1575	0.256915	-0.613042	0.539848	0.999875
CNAG_00426	455.735	0.102251	0.197833	0.516855	0.605257	0.999875
CNAG_00427	845.026	0.290487	0.231228	1.25628	0.209014	0.999875
CNAG_00428	297.873	0.0829282	0.168137	0.493217	0.621859	0.999875
CNAG_00429	209.995	0.311575	0.559744	0.556638	0.577775	0.999875
CNAG_00430	186.969	0.112005	0.377284	0.296872	0.766564	0.999875
CNAG_00434	732.779	0.0350433	0.169379	0.206893	0.836094	0.999875
CNAG_00435	183.823	0.207369	0.254541	0.814677	0.415257	0.999875
CNAG_00436	627.1	-0.113295	0.193176	-0.586486	0.557549	0.999875
CNAG_00437	350.188	-0.102703	0.166141	-0.618168	0.536465	0.999875
CNAG_00438	153.302	0.762425	0.707375	1.07782	0.281113	0.999875
CNAG_00439	147.929	-10.6023	3.11507	-3.40354	NA	NA
CNAG_00440	283.46	0.133311	0.127333	1.04694	0.295125	0.999875
CNAG_00441	6830.48	0.21313	0.261837	0.813981	0.415656	0.999875
CNAG_00442	638.389	-0.222041	0.537159	-0.413362	0.679342	0.999875
CNAG_00443	46.1168	-0.114706	1.43301	-0.080046	0.936201	0.999875
CNAG_00444	626.01	-0.417884	0.776628	-0.538074	0.590526	0.999875
CNAG_00445	400.662	-0.40198	0.362414	-1.10918	0.267355	0.999875
CNAG_00446	0.357578	-1.88999	4.02602	-0.469443	0.638753	0.999875
CNAG_00447	5023.23	-0.0148871	0.061799	-0.240896	0.809636	0.999875
CNAG_00448	2606.25	-0.0500342	0.120397	-0.415576	0.67772	0.999875
CNAG_00449	682.741	0.116261	0.362978	0.320299	0.748742	0.999875
CNAG_00450	4313.76	0.081531	0.365533	0.223047	0.823499	0.999875
CNAG_00451	204.844	-0.058821	0.15824	-0.371721	0.710101	0.999875
CNAG_00452	18.701	-1.05904	3.06122	-0.345955	0.729377	0.999875
CNAG_00453	13640.9	-0.436041	0.54097	-0.806035	0.420223	0.999875
CNAG_00454	318.054	0.168291	1.60911	0.104587	0.916704	0.999875
CNAG_00455	430.044	0.270802	0.402217	0.673273	0.500774	0.999875
CNAG_00456	1508	-0.0328943	0.197829	-0.166277	0.867939	0.999875
CNAG_00457	18722.6	0.0160581	0.201473	0.0797036	0.936473	0.999875
CNAG_00458	1019.19	-0.0417197	0.257502	-0.162017	0.871293	0.999875
CNAG_00460	407.338	0.237184	0.252432	0.939597	0.347424	0.999875
CNAG_00461	1652.54	-0.132802	0.174159	-0.762529	0.445744	0.999875
CNAG_00462	1523.37	0.314534	0.688204	0.457037	0.647645	0.999875
CNAG_00464	1373.76	-0.0212476	0.126327	-0.168196	0.866429	0.999875
CNAG_00465	4746.86	-0.517674	0.556256	-0.930639	0.35204	0.999875
CNAG_00466	782.894	-0.0336831	0.096491	-0.349081	0.727029	0.999875
CNAG_00467	278.004	-0.104403	0.175933	-0.593427	0.552895	0.999875
CNAG_00468	875.251	-0.0489997	0.215085	-0.227815	0.81979	0.999875
CNAG_00469	920.017	-0.1526	0.239648	-0.636767	0.524276	0.999875
CNAG_00470	674.304	-0.56282	0.77203	-0.729014	0.465993	0.999875
CNAG_00471	2094.14	-0.000461611	0.102204	-0.00451657	0.996396	0.999875
CNAG_00472	449.443	0.0145115	0.175616	0.0826321	0.934144	0.999875
CNAG_00473	2641.5	-0.00623475	0.0746167	-0.0835571	0.933409	0.999875
CNAG_00474	141.304	-0.628315	1.46381	-0.429231	0.667755	0.999875
CNAG_00475	60.0904	0.840885	3.72832	0.22554	NA	NA
CNAG_00480	24.0642	-22.0875	3.90854	-5.65109	NA	NA
CNAG_00482	1252.02	0.355023	0.694817	0.510959	0.60938	0.999875
CNAG_00483	25970.4	-0.0488754	0.14351	-0.340572	0.733426	0.999875
CNAG_00484	344.73	-0.159456	0.418795	-0.38075	0.703388	0.999875
CNAG_00485	2594.14	-0.838038	0.809954	-1.03467	0.300821	0.999875
CNAG_00486	1378.75	-2.80719	0.656855	-4.27369	1.92268e-05	0.011198
CNAG_00487	8.55094	1.90493	1.93539	0.984265	0.324985	0.999875
CNAG_00488	154.773	-0.271199	0.331236	-0.818748	0.41293	0.999875
CNAG_00490	496.665	-0.340306	0.306157	-1.11154	0.266335	0.999875
CNAG_00491	854.254	0.0794888	0.0809709	0.981696	0.32625	0.999875
CNAG_00493	180.488	0.339229	0.644743	0.526146	0.598787	0.999875
CNAG_00495	334.814	-0.178852	0.26745	-0.668729	0.503669	0.999875
CNAG_00496	584.185	-0.0837507	0.171981	-0.486976	0.626275	0.999875
CNAG_00497	1167.38	-0.229988	0.410993	-0.559591	0.575758	0.999875
CNAG_00499	478.707	-0.145458	0.139008	-1.0464	0.295376	0.999875
CNAG_00500	888.595	-0.133813	0.193225	-0.692526	0.488607	0.999875
CNAG_00501	35.3762	-0.457864	1.51635	-0.301952	0.762689	0.999875
CNAG_00502	1685.53	-0.0309367	0.13621	-0.227125	0.820326	0.999875
CNAG_00503	1047.86	-0.0628695	0.0919548	-0.6837	0.494165	0.999875
CNAG_00504	489.776	0.290328	0.163155	1.77946	0.0751639	0.999875
CNAG_00505	48.4109	-0.11792	0.604788	-0.194977	0.845411	0.999875
CNAG_00506	349.099	0.000291541	0.175512	0.00166109	0.998675	0.999926
CNAG_00508	52.3888	-1.45756	0.830821	-1.75436	0.0793686	0.999875
CNAG_00509	7381.39	0.0402496	0.163395	0.246333	0.805424	0.999875
CNAG_00510	3555.25	0.0170444	0.179897	0.0947455	0.924517	0.999875
CNAG_00512	2197.52	0.0523126	0.158664	0.329706	0.741622	0.999875
CNAG_00513	1230.41	0.209978	0.449072	0.467583	0.640083	0.999875
CNAG_00514	394.222	0.0525207	0.343426	0.152932	0.878452	0.999875
CNAG_00515	167.55	-0.17727	0.435232	-0.4073	0.683788	0.999875
CNAG_00516	239.75	-0.13224	0.346489	-0.381657	0.702716	0.999875
CNAG_00519	1412.48	-0.213056	0.356862	-0.597026	0.55049	0.999875
CNAG_00520	985.767	0.206935	0.118832	1.74141	0.0816119	0.999875
CNAG_00521	793.474	-0.355365	0.415143	-0.856006	0.391995	0.999875
CNAG_00522	1921.21	-0.519528	0.606333	-0.856835	0.391536	0.999875
CNAG_00523	510.558	0.20106	0.167685	1.19904	0.230514	0.999875
CNAG_00524	615.747	-0.270618	0.33456	-0.808877	0.418586	0.999875
CNAG_00525	109.182	1.79404	3.08686	0.581186	0.561115	0.999875
CNAG_00526	61.053	-1.12618	1.24674	-0.903304	0.366365	0.999875
CNAG_00527	1867.75	0.101328	0.169548	0.597634	0.550084	0.999875
CNAG_00528	225.473	-0.287439	0.211886	-1.35657	0.174916	0.999875
CNAG_00529	140.301	0.0719344	0.546837	0.131546	0.895343	0.999875
CNAG_00531	1685.83	-0.154777	0.336673	-0.459725	0.645714	0.999875
CNAG_00532	241.231	-0.852407	0.747911	-1.13972	0.254404	0.999875
CNAG_00533	2260.73	0.0495233	0.149956	0.330252	0.74121	0.999875
CNAG_00534	17979	0.105702	0.0849227	1.24469	0.213246	0.999875
CNAG_00535	2049	0.0571032	0.19238	0.296826	0.7666	0.999875
CNAG_00536	4831.66	0.046712	0.118308	0.394833	0.692966	0.999875
CNAG_00537	291.32	-0.4103	0.312338	-1.31364	0.188968	0.999875
CNAG_00538	3218.23	0.0806908	0.215017	0.375276	0.707455	0.999875
CNAG_00539	1083.81	-0.481189	0.688471	-0.698925	0.484599	0.999875
CNAG_00540	7.01126	-1.12317	3.75634	-0.299006	0.764936	0.999875
CNAG_00541	89.2174	-0.129719	0.276845	-0.468562	0.639383	0.999875
CNAG_00542	78.2335	-0.318091	0.231923	-1.37154	0.170208	0.999875
CNAG_00543	722.773	-0.0870948	0.181711	-0.479305	0.631722	0.999875
CNAG_00544	25.4321	0.333154	2.18755	0.152296	0.878954	0.999875
CNAG_00545	240.6	-0.127201	0.170198	-0.747369	0.454841	0.999875
CNAG_00546	93.4694	0.708684	0.567745	1.24824	0.211942	0.999875
CNAG_00547	719.592	-0.0113441	0.18302	-0.0619829	0.950576	0.999875
CNAG_00549	20.5732	-1.15255	1.35073	-0.85328	0.393504	0.999875
CNAG_00550	22.9409	1.78755	3.29348	0.542753	NA	NA
CNAG_00551	1545.41	0.422949	0.523149	0.808466	0.418822	0.999875
CNAG_00554	664.255	-0.338373	0.38371	-0.881846	0.37786	0.999875
CNAG_00555	325.815	0.299737	0.206936	1.44845	0.14749	0.999875
CNAG_00556	1852.52	0.0618193	0.0640798	0.964724	0.334683	0.999875
CNAG_00557	1108.57	0.218202	0.149538	1.45917	0.144517	0.999875
CNAG_00558	488.308	0.0216011	0.164989	0.130925	0.895835	0.999875
CNAG_00559	2362.92	0.123803	0.208696	0.593223	0.553032	0.999875
CNAG_00560	3392.86	-0.0867101	0.19485	-0.445008	0.656314	0.999875
CNAG_00561	1468.93	-0.030293	0.0985237	-0.307469	0.758486	0.999875
CNAG_00562	1672.27	0.0050727	0.108299	0.0468396	0.962641	0.999875
CNAG_00563	595.02	-0.16706	0.275449	-0.606501	0.544182	0.999875
CNAG_00565	3646.89	-0.157068	0.148114	-1.06045	0.288938	0.999875
CNAG_00566	573.751	-0.134382	0.30819	-0.436036	0.662811	0.999875
CNAG_00567	937.003	0.0653051	0.165708	0.394097	0.693509	0.999875
CNAG_00568	12.1828	-1.03204	3.04955	-0.338425	0.735043	0.999875
CNAG_00569	1355.22	0.0525899	0.113838	0.461973	0.6441	0.999875
CNAG_00570	2384.71	-0.0920948	0.131565	-0.699995	0.48393	0.999875
CNAG_00571	379.962	0.0115153	0.138642	0.0830576	0.933806	0.999875
CNAG_00572	412.318	-0.0659843	0.142378	-0.463443	0.643047	0.999875
CNAG_00573	1720.49	0.126334	0.0636608	1.98449	0.0472008	0.999875
CNAG_00574	371.187	-0.011259	0.123124	-0.091445	0.927139	0.999875
CNAG_00576	1453.24	-0.0597003	0.0634116	-0.941472	0.346463	0.999875
CNAG_00577	342.148	0.0233321	0.168098	0.1388	0.889608	0.999875
CNAG_00580	1092.86	0.181692	0.337338	0.538605	0.590159	0.999875
CNAG_00582	1674.24	-0.235868	0.202266	-1.16613	0.243562	0.999875
CNAG_00583	3.02704	5.11567	3.92215	1.3043	0.19213	0.999875
CNAG_00584	4765.93	-0.0260017	0.133496	-0.194775	0.845569	0.999875
CNAG_00585	435.018	0.404678	0.556363	0.727362	0.467004	0.999875
CNAG_00586	47.4274	-0.702657	2.32203	-0.302605	0.762191	0.999875
CNAG_00587	42.8691	-1.34965	1.3442	-1.00405	0.315353	0.999875
CNAG_00588	67.0926	-1.53717	1.07708	-1.42716	0.153535	0.999875
CNAG_00589	1153.1	-0.467908	0.418956	-1.11684	0.264062	0.999875
CNAG_00590	917.877	-0.348359	0.840343	-0.414545	0.678475	0.999875
CNAG_00592	504.347	0.134655	0.106531	1.26399	0.206232	0.999875
CNAG_00593	395.945	0.389287	0.455911	0.853867	0.393179	0.999875
CNAG_00595	333.327	-0.206518	0.365329	-0.565294	0.571874	0.999875
CNAG_00596	157.398	-0.327755	0.214094	-1.53089	0.125795	0.999875
CNAG_00597	1098.23	0.279601	0.390934	0.715214	0.474477	0.999875
CNAG_00599	360.011	-0.133696	0.167491	-0.798228	0.424738	0.999875
CNAG_00600	1214.9	-0.0677637	0.242663	-0.27925	0.780053	0.999875
CNAG_00601	236.77	-0.0270645	0.155358	-0.174207	0.861702	0.999875
CNAG_00602	5824.47	0.0738861	0.156063	0.473438	0.635901	0.999875
CNAG_00603	858.074	0.145737	0.436476	0.333895	0.738459	0.999875
CNAG_00604	247.778	-0.0760761	0.161956	-0.469732	0.638547	0.999875
CNAG_00605	1640.67	-0.426956	0.424701	-1.00531	0.314747	0.999875
CNAG_00606	656.405	0.000660473	0.10505	0.0062872	0.994984	0.999875
CNAG_00607	723.55	0.139677	0.337869	0.413407	0.679308	0.999875
CNAG_00608	3550.4	0.0588294	0.282626	0.208153	0.835109	0.999875
CNAG_00609	402.715	0.105901	0.170986	0.619354	0.535683	0.999875
CNAG_00612	361.455	-0.120696	0.182852	-0.660073	0.509207	0.999875
CNAG_00613	455.408	0.171592	0.31538	0.544081	0.586386	0.999875
CNAG_00614	521.998	0.150441	0.22794	0.66	0.509254	0.999875
CNAG_00615	253.937	-0.0879851	0.262739	-0.334877	0.737718	0.999875
CNAG_00619	375.849	0.0870438	0.155762	0.558825	0.576281	0.999875
CNAG_00622	3512.43	0.224809	0.438689	0.512456	0.608332	0.999875
CNAG_00623	422.291	-0.138339	0.200179	-0.691077	0.489517	0.999875
CNAG_00624	1466.85	-0.153866	0.0849612	-1.81101	0.0701386	0.999875
CNAG_00625	411.789	-0.164411	0.290036	-0.566865	0.570806	0.999875
CNAG_00626	691.887	0.477865	3.72524	0.128278	0.897929	0.999875
CNAG_00627	0.831016	3.24995	3.96246	0.820185	0.412111	0.999875
CNAG_00628	379.543	0.208942	0.1527	1.36832	0.171213	0.999875
CNAG_00632	2048.49	-0.0026985	0.205254	-0.0131471	0.98951	0.999875
CNAG_00633	496.167	0.168326	0.249373	0.674997	0.499677	0.999875
CNAG_00634	991.276	-0.0685601	0.13138	-0.521846	0.601778	0.999875
CNAG_00635	239.345	-0.276515	0.288094	-0.959808	0.337152	0.999875
CNAG_00636	400.728	0.0345803	0.13793	0.250709	0.802039	0.999875
CNAG_00637	497.968	-0.541864	0.505592	-1.07174	0.283837	0.999875
CNAG_00638	1622.73	-0.440817	0.488795	-0.901844	0.36714	0.999875
CNAG_00639	679.444	-0.0263292	0.140232	-0.187755	0.851069	0.999875
CNAG_00640	2656.82	0.180657	0.163509	1.10488	0.269214	0.999875
CNAG_00641	980.528	0.131523	0.0754339	1.74356	0.0812365	0.999875
CNAG_00642	10.379	-6.77036	3.91088	-1.73116	NA	NA
CNAG_00643	329.727	0.155002	0.380969	0.406862	0.68411	0.999875
CNAG_00644	340.348	0.0115581	0.189562	0.0609726	0.951381	0.999875
CNAG_00645	397.019	-0.0993683	0.169732	-0.585443	0.55825	0.999875
CNAG_00647	532.407	-0.0771489	0.27763	-0.277884	0.781101	0.999875
CNAG_00648	929.251	-0.123014	0.33082	-0.371844	0.710009	0.999875
CNAG_00649	3253.74	0.278953	0.378531	0.736936	0.461161	0.999875
CNAG_00650	234.005	-0.0798353	0.17892	-0.446205	0.655449	0.999875
CNAG_00651	46.1362	-0.0720539	2.26826	-0.0317662	0.974659	0.999875
CNAG_00652	421.965	-0.404542	0.235195	-1.72003	0.0854268	0.999875
CNAG_00654	85.9976	-23.8106	3.90726	-6.09395	NA	NA
CNAG_00655	106999	0.144721	0.160155	0.903634	0.366189	0.999875
CNAG_00656	124.943	0.280178	0.535982	0.522738	0.601157	0.999875
CNAG_00657	0.224261	1.08076	4.08047	0.264863	0.791115	0.999875
CNAG_00658	258.61	0.0793826	0.156426	0.507478	0.611819	0.999875
CNAG_00659	226.859	0.0955975	0.207507	0.460696	0.645017	0.999875
CNAG_00660	278.382	-0.117035	0.14314	-0.817626	0.413571	0.999875
CNAG_00661	107.96	0.0377335	3.7267	0.0101252	NA	NA
CNAG_00662	1645.37	-0.109059	0.159314	-0.68455	0.493628	0.999875
CNAG_00664	6.33664	0.827165	3.03314	0.27271	0.785076	0.999875
CNAG_00665	1137.35	-0.42209	0.451532	-0.934795	0.349894	0.999875
CNAG_00666	667.642	0.0636097	0.0929761	0.68415	0.49388	0.999875
CNAG_00667	474.456	0.102987	0.105639	0.974897	0.329612	0.999875
CNAG_00668	1532.09	-0.0443572	0.127529	-0.347821	0.727974	0.999875
CNAG_00669	1022	0.00404841	0.255849	0.0158234	0.987375	0.999875
CNAG_00670	127.98	0.259622	0.331109	0.784098	0.432983	0.999875
CNAG_00671	838.181	-0.0715555	0.173324	-0.412842	0.679723	0.999875
CNAG_00672	56979.2	0.10129	0.128176	0.790239	0.429388	0.999875
CNAG_00673	3163.94	-0.0173463	0.0803025	-0.216012	0.828979	0.999875
CNAG_00674	294.353	-0.187915	0.215905	-0.87036	0.384104	0.999875
CNAG_00675	815.67	0.0258919	0.230425	0.112366	0.910533	0.999875
CNAG_00676	977.815	-0.119706	0.152337	-0.785799	0.431985	0.999875
CNAG_00677	487.952	0.11791	0.210735	0.559519	0.575808	0.999875
CNAG_00678	241.408	-3.39428	1.10041	-3.08455	0.00203859	0.418199
CNAG_00679	76.876	-0.499275	0.813273	-0.613909	0.539275	0.999875
CNAG_00680	775.159	-0.100374	0.262269	-0.382715	0.701931	0.999875
CNAG_00681	548.407	0.0732361	0.174623	0.419395	0.674928	0.999875
CNAG_00682	397.179	-0.175165	0.225422	-0.777053	0.437128	0.999875
CNAG_00683	362.922	-0.0417135	0.242748	-0.171839	0.863564	0.999875
CNAG_00684	3813.36	-0.082455	0.193595	-0.425915	0.67017	0.999875
CNAG_00685	775.275	-0.0471877	0.0945584	-0.499032	0.617757	0.999875
CNAG_00686	25177.1	-0.34045	0.462819	-0.735602	0.461973	0.999875
CNAG_00687	170.439	0.0874803	0.216936	0.403254	0.686761	0.999875
CNAG_00688	672.694	-0.168911	0.107809	-1.56677	0.117169	0.999875
CNAG_00689	654.435	-0.17283	0.125638	-1.37562	0.168939	0.999875
CNAG_00690	1540.89	0.0472028	0.126755	0.372394	0.709599	0.999875
CNAG_00691	489.654	-0.0354799	0.230802	-0.153725	0.877827	0.999875
CNAG_00692	393.889	-0.136299	0.156147	-0.872887	0.382725	0.999875
CNAG_00693	334.151	-0.0076228	0.138895	-0.0548819	0.956233	0.999875
CNAG_00694	2489.58	-0.00555025	0.0587779	-0.0944275	0.92477	0.999875
CNAG_00695	432.357	-0.0226354	0.148642	-0.152281	0.878966	0.999875
CNAG_00696	283.214	-0.278471	0.460253	-0.605039	0.545153	0.999875
CNAG_00697	2614.68	0.0109505	0.126986	0.0862342	0.93128	0.999875
CNAG_00698	388.323	-0.079127	0.182318	-0.434005	0.664285	0.999875
CNAG_00700	3993.77	0.133978	0.180985	0.740269	0.459137	0.999875
CNAG_00701	1570.49	-0.0828306	0.18625	-0.444728	0.656517	0.999875
CNAG_00702	867.375	-0.00824572	0.159455	-0.0517119	0.958758	0.999875
CNAG_00703	72320.7	0.122545	0.165359	0.741083	0.458643	0.999875
CNAG_00704	232.136	0.0391921	0.144931	0.270419	0.786838	0.999875
CNAG_00705	2532.97	0.00366499	0.0863078	0.0424642	0.966129	0.999875
CNAG_00706	694.105	0.183073	0.425005	0.430756	0.666646	0.999875
CNAG_00707	1356.08	-0.0269134	0.127918	-0.210395	0.833359	0.999875
CNAG_00708	1428.4	0.0626735	0.117966	0.531283	0.595223	0.999875
CNAG_00709	689.435	0.0815624	0.128467	0.634891	0.5255	0.999875
CNAG_00710	731.387	-0.246026	0.39356	-0.62513	0.531886	0.999875
CNAG_00711	211.702	0.705975	0.342278	2.06258	0.0391526	0.999875
CNAG_00712	701.104	0.0693264	0.140294	0.49415	0.6212	0.999875
CNAG_00713	1497.27	-0.0879462	0.146316	-0.601072	0.547792	0.999875
CNAG_00714	476.765	-0.0103331	0.126349	-0.0817823	0.93482	0.999875
CNAG_00715	4430.25	0.136136	0.118057	1.15313	0.248856	0.999875
CNAG_00716	49479.8	0.0210797	0.0544607	0.387063	0.69871	0.999875
CNAG_00717	491.811	-0.359446	0.316401	-1.13605	0.255937	0.999875
CNAG_00718	287.573	-0.0883363	0.664263	-0.132984	0.894206	0.999875
CNAG_00719	662.595	0.39059	0.257906	1.51447	0.129908	0.999875
CNAG_00720	697.131	0.0512122	0.294784	0.173728	0.862079	0.999875
CNAG_00721	1253.08	0.06561	0.108702	0.603574	0.546127	0.999875
CNAG_00722	3238.79	0.0699101	0.179084	0.390375	0.696259	0.999875
CNAG_00723	55.9512	-0.179419	0.416093	-0.4312	0.666323	0.999875
CNAG_00727	1397.84	-0.465048	0.565649	-0.822149	0.410992	0.999875
CNAG_00728	46.7665	0.174061	2.24481	0.0775393	0.938195	0.999875
CNAG_00730	117.339	23.6479	3.90716	6.05246	NA	NA
CNAG_00732	1115.96	-0.0730365	0.36137	-0.20211	0.839831	0.999875
CNAG_00733	736.453	0.10397	0.251259	0.413798	0.679022	0.999875
CNAG_00734	1014.01	-0.167892	0.192043	-0.874242	0.381986	0.999875
CNAG_00735	1087.26	0.0518167	0.21594	0.239959	0.810362	0.999875
CNAG_00736	387.302	-0.113003	0.162185	-0.696755	0.485956	0.999875
CNAG_00737	325.986	-0.0548392	0.147226	-0.372484	0.709532	0.999875
CNAG_00739	1169.92	-0.104649	0.100928	-1.03687	0.299799	0.999875
CNAG_00740	393.426	0.00204532	0.126589	0.0161571	0.987109	0.999875
CNAG_00741	6973.2	-0.0164962	0.0779884	-0.211521	0.83248	0.999875
CNAG_00742	809.614	0.0721906	0.175925	0.410349	0.68155	0.999875
CNAG_00743	1890.9	0.301395	0.518353	0.581446	0.56094	0.999875
CNAG_00744	386.503	-0.253091	0.334105	-0.75752	0.448738	0.999875
CNAG_00745	792.307	-0.194023	0.334857	-0.579421	0.562305	0.999875
CNAG_00746	1546.26	0.0830999	0.0965791	0.860434	0.38955	0.999875
CNAG_00747	5464.7	-0.0803394	0.131579	-0.610579	0.541478	0.999875
CNAG_00748	230.514	0.12323	0.293765	0.419484	0.674862	0.999875
CNAG_00750	1027.99	-0.0765749	0.355554	-0.215368	0.829481	0.999875
CNAG_00751	15.6382	1.43797	1.38367	1.03924	0.298694	0.999875
CNAG_00752	654.803	0.24225	0.318009	0.761772	0.446196	0.999875
CNAG_00753	559.087	0.0395535	0.150361	0.263057	0.792507	0.999875
CNAG_00754	3220.88	0.106066	0.197512	0.537014	0.591258	0.999875
CNAG_00755	203.483	-0.166562	0.22107	-0.753437	0.451187	0.999875
CNAG_00756	612.256	-0.0798712	0.152673	-0.523153	0.600868	0.999875
CNAG_00757	372.121	-0.0386118	0.26184	-0.147463	0.882767	0.999875
CNAG_00758	109.862	0.217814	0.404413	0.538593	0.590168	0.999875
CNAG_00759	5.69462	0.544943	3.10498	0.175506	0.860682	0.999875
CNAG_00760	729.474	0.0264016	0.100281	0.263277	0.792337	0.999875
CNAG_00761	1653.82	0.0290705	0.0798967	0.363852	0.715969	0.999875
CNAG_00762	350.624	0.192861	0.365683	0.5274	0.597916	0.999875
CNAG_00764	454.417	0.406205	0.425359	0.95497	0.339593	0.999875
CNAG_00765	471.124	-0.039237	0.195119	-0.201093	0.840626	0.999875
CNAG_00766	341.474	-0.759641	0.657378	-1.15556	0.24786	0.999875
CNAG_00769	509.414	-0.129623	0.274038	-0.473009	0.636207	0.999875
CNAG_00770	457.916	0.00154434	0.178539	0.00864988	0.993098	0.999875
CNAG_00771	5011.76	0.0590439	0.381003	0.15497	0.876845	0.999875
CNAG_00772	1865.24	0.0404929	0.177604	0.227996	0.81965	0.999875
CNAG_00773	299.382	-0.236473	0.168191	-1.40598	0.15973	0.999875
CNAG_00774	3362.79	0.304062	0.434871	0.699201	0.484427	0.999875
CNAG_00775	580.068	0.257143	0.355334	0.723667	0.46927	0.999875
CNAG_00776	5457.46	0.213671	0.53707	0.397845	0.690744	0.999875
CNAG_00777	414.91	-0.120307	0.185383	-0.648964	0.516362	0.999875
CNAG_00778	237.363	-0.0987297	0.225951	-0.436953	0.662146	0.999875
CNAG_00779	35822	0.140067	0.260654	0.537366	0.591015	0.999875
CNAG_00780	238.463	-0.0394948	0.175323	-0.225268	0.82177	0.999875
CNAG_00781	2610.57	0.0583855	0.0967479	0.60348	0.546189	0.999875
CNAG_00782	217.594	-0.120941	0.136654	-0.885016	0.376148	0.999875
CNAG_00783	928.825	-0.203141	0.158055	-1.28526	0.198703	0.999875
CNAG_00784	526.436	-0.0292878	0.604291	-0.0484664	0.961345	0.999875
CNAG_00785	137.537	0.522773	3.22822	0.161939	0.871354	0.999875
CNAG_00786	1013.65	-0.159703	0.235951	-0.676847	0.498503	0.999875
CNAG_00787	197.935	-0.100156	0.230118	-0.435238	0.663389	0.999875
CNAG_00788	5723.07	0.273515	0.328225	0.833315	0.404667	0.999875
CNAG_00790	1137.49	-0.121271	0.195222	-0.621197	0.53447	0.999875
CNAG_00791	263.606	0.147154	0.220639	0.666947	0.504806	0.999875
CNAG_00792	401.277	0.0849906	0.131771	0.644989	0.518935	0.999875
CNAG_00793	2369.97	0.0116465	0.249263	0.0467236	0.962733	0.999875
CNAG_00794	679.978	-0.0328947	0.176838	-0.186015	0.852433	0.999875
CNAG_00796	33.5419	-22.5016	3.90804	-5.75778	NA	NA
CNAG_00797	76.2941	0.226197	0.688996	0.328299	0.742686	0.999875
CNAG_00799	4292.53	0.0382573	0.0887817	0.430915	0.66653	0.999875
CNAG_00800	294.659	-0.626089	0.597549	-1.04776	0.294748	0.999875
CNAG_00802	472.734	-0.326492	0.2208	-1.47868	0.139227	0.999875
CNAG_00803	407.405	0.0450822	0.236915	0.190289	0.849083	0.999875
CNAG_00804	1127.37	-0.0619303	0.15061	-0.411196	0.680929	0.999875
CNAG_00805	269.271	-0.139834	0.182478	-0.766307	0.443494	0.999875
CNAG_00806	12248	-0.0116148	0.205202	-0.0566021	0.954862	0.999875
CNAG_00807	445.648	-0.374617	0.601568	-0.622735	0.533459	0.999875
CNAG_00808	2310.64	0.0408025	0.417782	0.0976645	0.922199	0.999875
CNAG_00809	1822.72	0.314392	0.350315	0.897454	0.369477	0.999875
CNAG_00810	757.683	0.153891	0.162623	0.946306	0.343993	0.999875
CNAG_00811	1925.06	0.223772	0.449003	0.498375	0.61822	0.999875
CNAG_00812	530.942	0.0224869	0.176825	0.12717	0.898806	0.999875
CNAG_00813	340.006	0.535899	0.287018	1.86713	0.0618838	0.999875
CNAG_00814	16.985	-21.6161	3.90929	-5.52943	NA	NA
CNAG_00815	317.42	0.36572	0.163874	2.23171	0.025634	0.999875
CNAG_00816	3244.31	-0.181892	0.26851	-0.677412	0.498145	0.999875
CNAG_00817	185.831	0.00102998	0.221895	0.00464174	0.996296	0.999875
CNAG_00818	227.197	-0.231581	0.301359	-0.768456	0.442216	0.999875
CNAG_00819	26217.5	0.10952	0.147421	0.742908	0.457537	0.999875
CNAG_00820	711.119	0.00988423	0.233793	0.0422777	0.966277	0.999875
CNAG_00821	19286.2	0.124452	0.157968	0.787826	0.430798	0.999875
CNAG_00822	2251.92	0.204353	0.233648	0.874617	0.381782	0.999875
CNAG_00824	566.208	0.0621528	0.122609	0.506919	0.612211	0.999875
CNAG_00825	407.444	-0.0847819	0.198134	-0.427901	0.668723	0.999875
CNAG_00826	30.38	-0.955571	1.52144	-0.628069	0.529959	0.999875
CNAG_00827	10.7075	1.24805	3.02124	0.413093	0.679538	0.999875
CNAG_00828	33.8635	-0.0591891	2.24717	-0.0263394	0.978987	0.999875
CNAG_00829	3531.48	-0.0456663	0.0670541	-0.681038	0.495848	0.999875
CNAG_00830	153.44	-0.162698	0.25158	-0.646705	0.517823	0.999875
CNAG_00831	483.206	0.0320354	0.223174	0.143545	0.88586	0.999875
CNAG_00832	181.506	-0.445005	0.434375	-1.02447	0.305613	0.999875
CNAG_00834	3259.56	-0.230874	0.557311	-0.414265	0.67868	0.999875
CNAG_00836	639.982	0.0571562	0.235358	0.242848	0.808123	0.999875
CNAG_00837	250.844	-0.0695988	0.139555	-0.498719	0.617977	0.999875
CNAG_00838	225.029	0.169146	0.299742	0.564305	0.572547	0.999875
CNAG_00839	186.72	0.0411801	0.16777	0.245456	0.806103	0.999875
CNAG_00840	87.3605	-0.143919	0.33899	-0.424553	0.671162	0.999875
CNAG_00841	142.654	0.113819	0.490647	0.231977	0.816556	0.999875
CNAG_00843	47.8068	-2.08652	2.09025	-0.998218	0.318174	0.999875
CNAG_00845	1157.5	0.215942	0.478935	0.45088	0.652076	0.999875
CNAG_00846	401.94	0.221237	0.415426	0.532553	0.594343	0.999875
CNAG_00847	299.715	-0.212613	0.251979	-0.843773	0.398796	0.999875
CNAG_00849	28.0149	-0.58362	1.37809	-0.423499	0.671931	0.999875
CNAG_00850	79.9356	-0.092968	0.854702	-0.108772	0.913383	0.999875
CNAG_00851	865.622	0.0335703	0.392999	0.0854209	0.931927	0.999875
CNAG_00852	658.112	-0.118319	0.139834	-0.846141	0.397474	0.999875
CNAG_00853	868.743	0.217557	0.16114	1.35011	0.17698	0.999875
CNAG_00854	1963.93	0.00718572	0.158442	0.0453523	0.963826	0.999875
CNAG_00855	245.325	0.00387323	0.148667	0.026053	0.979215	0.999875
CNAG_00858	20.9467	1.68969	1.34273	1.2584	0.208248	0.999875
CNAG_00859	61.5485	0.0546462	0.299897	0.182217	0.855413	0.999875
CNAG_00860	167.832	-0.0539079	0.270259	-0.199468	0.841897	0.999875
CNAG_00861	203.415	-0.174691	0.164345	-1.06295	0.287805	0.999875
CNAG_00862	486.42	0.126695	0.103679	1.22199	0.221711	0.999875
CNAG_00863	82.2468	0.234327	0.274955	0.852238	0.394082	0.999875
CNAG_00864	20.6261	-1.77	2.11759	-0.835857	0.403235	0.999875
CNAG_00866	2317.15	-0.699882	0.649444	-1.07766	0.281185	0.999875
CNAG_00869	164.486	0.106275	0.189526	0.560742	0.574973	0.999875
CNAG_00871	10.5372	-0.51126	2.12379	-0.24073	0.809764	0.999875
CNAG_00872	156.477	0.0835081	3.72616	0.0224113	NA	NA
CNAG_00873	996.787	-0.214825	0.483121	-0.44466	0.656566	0.999875
CNAG_00874	1357.28	0.107039	0.212274	0.504248	0.614087	0.999875
CNAG_00875	629.887	0.114805	0.726787	0.157963	0.874486	0.999875
CNAG_00876	118.159	0.389401	0.90142	0.431986	0.665752	0.999875
CNAG_00877	979.343	0.0352707	0.159802	0.220715	0.825315	0.999875
CNAG_00878	185.77	0.352723	0.256011	1.37777	0.168276	0.999875
CNAG_00879	1341.98	0.100005	0.863581	0.115803	0.907809	0.999875
CNAG_00883	410.941	0.0728522	0.157017	0.463978	0.642664	0.999875
CNAG_00884	554.091	-0.13969	0.229462	-0.608774	0.542674	0.999875
CNAG_00886	7345.51	0.1443	0.21679	0.665618	0.505656	0.999875
CNAG_00887	1.76943	-4.21281	3.93094	-1.0717	0.283853	0.999875
CNAG_00889	8.34457	-0.406795	3.13386	-0.129806	0.89672	0.999875
CNAG_00890	442.61	0.0522772	0.32972	0.15855	0.874023	0.999875
CNAG_00891	4589.06	0.0126817	0.112705	0.112521	0.910411	0.999875
CNAG_00892	431.601	-0.030957	0.118152	-0.262009	0.793314	0.999875
CNAG_00893	9.8994	0.919887	3.74558	0.245593	0.805998	0.999875
CNAG_00894	3085.8	0.0821717	0.0833563	0.985789	0.324237	0.999875
CNAG_00895	1504.93	0.15272	0.220622	0.692224	0.488796	0.999875
CNAG_00896	168.104	-0.168586	0.182304	-0.924755	0.355094	0.999875
CNAG_00897	1914.76	0.191682	0.195045	0.982757	0.325727	0.999875
CNAG_00899	454.137	0.269555	0.416739	0.64682	0.517748	0.999875
CNAG_00900	180.68	0.0952609	0.16929	0.562709	0.573633	0.999875
CNAG_00901	246.377	-0.0758568	0.356523	-0.212768	0.831508	0.999875
CNAG_00902	1016	-0.0896214	0.222314	-0.40313	0.686853	0.999875
CNAG_00903	109.271	0.0564141	0.43855	0.128638	0.897644	0.999875
CNAG_00904	353.949	-0.0145449	0.22113	-0.0657751	0.947557	0.999875
CNAG_00905	20.9285	-1.43319	3.07316	-0.466357	0.64096	0.999875
CNAG_00906	595.969	0.28774	0.328197	0.876729	0.380634	0.999875
CNAG_00907	83.0641	0.412262	0.567233	0.726795	0.467352	0.999875
CNAG_00909	356.032	0.0904811	0.270756	0.33418	0.738244	0.999875
CNAG_00911	0.357578	-1.88999	4.02602	-0.469443	0.638753	0.999875
CNAG_00914	2013.84	-0.00825124	0.0830621	-0.0993382	0.92087	0.999875
CNAG_00916	651.019	-0.099783	0.103424	-0.964794	0.334648	0.999875
CNAG_00917	603.616	-0.0897333	0.109907	-0.816449	0.414243	0.999875
CNAG_00919	90.5314	-0.0552036	3.72704	-0.0148116	NA	NA
CNAG_00920	754.114	-0.544203	0.513253	-1.0603	0.289008	0.999875
CNAG_00921	1178.14	-0.46168	0.513154	-0.89969	0.368285	0.999875
CNAG_00922	321.863	0.175376	0.14808	1.18434	0.23628	0.999875
CNAG_00923	203.645	-0.507403	0.460554	-1.10172	0.270581	0.999875
CNAG_00925	7.08809	-6.22083	3.91279	-1.58987	0.111864	0.999875
CNAG_00926	718.536	-0.00272663	0.129987	-0.0209762	0.983265	0.999875
CNAG_00927	432.299	0.107307	0.144462	0.7428	0.457603	0.999875
CNAG_00928	280.546	-0.0128123	0.185593	-0.0690342	0.944962	0.999875
CNAG_00930	7615	0.267364	0.394538	0.677664	0.497985	0.999875
CNAG_00931	698.863	0.0780426	0.2632	0.296514	0.766837	0.999875
CNAG_00932	1013.96	-0.954871	0.784036	-1.21789	0.223265	0.999875
CNAG_00933	490.313	-0.325328	0.272487	-1.19392	0.232508	0.999875
CNAG_00934	78.0615	-3.1994	1.34867	-2.37226	NA	NA
CNAG_00935	4580.92	-0.131655	0.268979	-0.489463	0.624514	0.999875
CNAG_00936	613.825	0.232575	0.169766	1.36997	0.170696	0.999875
CNAG_00940	929.69	0.0325165	0.0852701	0.381336	0.702954	0.999875
CNAG_00941	3.98303	0.239365	3.32379	0.0720155	0.94259	0.999875
CNAG_00960	1295.58	-0.0321976	0.121049	-0.265988	0.790249	0.999875
CNAG_00961	369.712	0.776484	0.973106	0.797944	0.424903	0.999875
CNAG_00964	74.925	0.445328	1.07325	0.414936	0.678189	0.999875
CNAG_00966	829.744	-0.0980103	0.127035	-0.771524	0.440396	0.999875
CNAG_00967	229.078	0.103592	0.377654	0.274303	0.783852	0.999875
CNAG_00968	739.204	0.00836871	0.252668	0.0331213	0.973578	0.999875
CNAG_00969	153.177	0.289117	0.248938	1.1614	0.245478	0.999875
CNAG_00970	1738.9	-0.0391665	0.158491	-0.24712	0.804815	0.999875
CNAG_00971	6.97283	-1.88617	2.13097	-0.885124	0.37609	0.999875
CNAG_00972	383.921	-0.49887	0.353507	-1.4112	0.158185	0.999875
CNAG_00973	1086.18	-1.47219e-05	0.122407	-0.000120271	0.999904	0.999926
CNAG_00975	106.039	-0.0225794	0.450085	-0.050167	0.959989	0.999875
CNAG_00976	2739.39	0.0777512	0.524082	0.148357	0.882061	0.999875
CNAG_00977	1142.64	-0.0704674	0.128377	-0.548912	0.583066	0.999875
CNAG_00978	3830.96	0.0254594	0.188479	0.135078	0.89255	0.999875
CNAG_00979	1766.87	0.192086	0.444589	0.432053	0.665703	0.999875
CNAG_00981	48.4493	0.808175	1.54719	0.52235	0.601426	0.999875
CNAG_00982	1497.54	0.0452686	0.101112	0.447709	0.654363	0.999875
CNAG_00983	279.034	0.00117124	0.143743	0.00814813	0.993499	0.999875
CNAG_00984	6113.7	-0.914424	0.760109	-1.20302	0.22897	0.999875
CNAG_00985	355.136	-0.342069	1.06386	-0.321536	0.747805	0.999875
CNAG_00986	633.322	0.14765	0.26439	0.558454	0.576534	0.999875
CNAG_00987	890.116	-0.155513	0.21783	-0.713919	0.475277	0.999875
CNAG_00989	485.106	-0.0540418	0.142511	-0.379211	0.704531	0.999875
CNAG_00990	4845.81	0.0189677	0.0858246	0.221006	0.825088	0.999875
CNAG_00991	1223.72	-0.397399	0.635403	-0.625429	0.53169	0.999875
CNAG_00992	6096.24	0.0463467	0.637822	0.0726639	0.942074	0.999875
CNAG_00993	627.329	0.0195086	0.115328	0.169157	0.865673	0.999875
CNAG_00994	2916.6	0.0852694	0.0919975	0.926866	0.353996	0.999875
CNAG_00995	5618.62	-0.577656	0.68951	-0.837778	0.402156	0.999875
CNAG_00996	1340	-0.181969	0.25126	-0.724224	0.468928	0.999875
CNAG_00997	1350.21	-0.494501	0.825228	-0.599229	0.54902	0.999875
CNAG_00998	214.613	0.098251	0.15215	0.645749	0.518442	0.999875
CNAG_00999	995.671	-0.182033	0.190368	-0.956219	0.338962	0.999875
CNAG_01000	791.857	0.158642	0.101465	1.56351	0.117932	0.999875
CNAG_01001	20.8994	-0.548635	1.56642	-0.350248	0.726152	0.999875
CNAG_01002	118.677	-0.441522	0.293054	-1.50662	0.131907	0.999875
CNAG_01003	1519.33	-0.0582971	0.174547	-0.33399	0.738387	0.999875
CNAG_01004	245.776	0.135916	0.297473	0.4569	0.647743	0.999875
CNAG_01005	5883.44	-0.0124626	0.140715	-0.0885663	0.929427	0.999875
CNAG_01006	192.755	-0.0389337	0.335574	-0.116021	0.907636	0.999875
CNAG_01007	593.609	0.0480566	0.422962	0.113619	0.90954	0.999875
CNAG_01008	198.588	0.109292	0.313568	0.348543	0.727433	0.999875
CNAG_01009	494.831	0.0643113	0.231921	0.277298	0.781551	0.999875
CNAG_01010	2607.99	-0.126516	0.270287	-0.468081	0.639727	0.999875
CNAG_01013	689.54	-0.0361459	0.279346	-0.129395	0.897045	0.999875
CNAG_01014	1216.68	0.14823	0.312309	0.474628	0.635052	0.999875
CNAG_01015	599.262	-0.0690923	0.122326	-0.56482	0.572196	0.999875
CNAG_01016	182.103	-0.0153808	0.413489	-0.0371975	0.970327	0.999875
CNAG_01017	255.085	0.0350556	0.151223	0.231814	0.816682	0.999875
CNAG_01018	2.24261	4.66842	3.92772	1.18858	0.234604	0.999875
CNAG_01019	29562	-0.03801	0.177848	-0.213722	0.830764	0.999875
CNAG_01020	1212.54	-0.00369629	0.119268	-0.0309914	0.975276	0.999875
CNAG_01021	3455.7	0.231232	0.303629	0.761562	0.446322	0.999875
CNAG_01022	624.636	-0.20303	0.336032	-0.604197	0.545713	0.999875
CNAG_01023	1032.39	0.0163445	0.137508	0.118862	0.905385	0.999875
CNAG_01024	441.357	-0.425036	1.03126	-0.412153	0.680227	0.999875
CNAG_01025	679.934	-0.200633	0.24982	-0.80311	0.421911	0.999875
CNAG_01026	272.452	-0.161266	0.242215	-0.665796	0.505542	0.999875
CNAG_01027	2781.14	-0.0984296	0.169107	-0.582056	0.560529	0.999875
CNAG_01028	479.411	-0.340486	0.22428	-1.51813	0.128981	0.999875
CNAG_01029	1256.22	-0.0792485	0.152315	-0.520293	0.602859	0.999875
CNAG_01030	217.907	-0.0704792	0.262598	-0.268392	0.788398	0.999875
CNAG_01031	3879.31	-0.447129	0.679993	-0.65755	0.510827	0.999875
CNAG_01032	12.9794	-2.50703	2.89726	-0.865312	0.386868	0.999875
CNAG_01033	245.973	-0.218352	2.34605	-0.0930723	0.925846	0.999875
CNAG_01035	4599.12	-0.123784	0.101654	-1.2177	0.223338	0.999875
CNAG_01036	604.22	-0.158479	0.209988	-0.754706	0.450425	0.999875
CNAG_01037	14.2244	0.0155989	3.73816	0.00417287	0.996671	0.999875
CNAG_01038	487.834	-0.125507	0.124472	-1.00831	0.313304	0.999875
CNAG_01039	768.373	-0.164318	0.183567	-0.895138	0.370714	0.999875
CNAG_01040	8.17042	-6.42395	3.4455	-1.86445	0.0622588	0.999875
CNAG_01041	126.974	-0.100672	0.250853	-0.40132	0.688185	0.999875
CNAG_01043	14907.6	-0.346074	0.431339	-0.802323	0.422366	0.999875
CNAG_01044	1991.41	-0.264448	0.524298	-0.504384	0.613991	0.999875
CNAG_01045	1040.99	0.0549168	0.13164	0.417175	0.67655	0.999875
CNAG_01046	633.742	-12.701	3.90683	-3.25096	0.00115014	0.267944
CNAG_01047	2251.99	-0.0762511	0.618988	-0.123187	0.901959	0.999875
CNAG_01049	2588.08	0.261478	0.274062	0.954085	0.340041	0.999875
CNAG_01050	569.58	-0.0308818	0.117842	-0.262062	0.793273	0.999875
CNAG_01051	395.865	-0.126691	0.346015	-0.366143	0.714258	0.999875
CNAG_01052	5955.23	-0.623649	0.680803	-0.91605	0.359641	0.999875
CNAG_01053	604.1	0.139773	0.105825	1.32079	0.186571	0.999875
CNAG_01054	670.633	-0.00931902	0.142716	-0.0652975	0.947937	0.999875
CNAG_01055	1338.44	0.0221892	0.112931	0.196483	0.844232	0.999875
CNAG_01056	5.45366	-4.8447	3.91479	-1.23754	0.215888	0.999875
CNAG_01057	954.309	-0.123704	0.14274	-0.86664	0.386139	0.999875
CNAG_01058	946.568	-0.0597793	0.113158	-0.52828	0.597305	0.999875
CNAG_01059	172.323	-0.210943	0.24024	-0.878052	0.379915	0.999875
CNAG_01060	6799.82	0.1452	0.224973	0.645409	0.518662	0.999875
CNAG_01061	94.5873	-0.567233	0.606328	-0.935523	0.349519	0.999875
CNAG_01062	355.339	0.0500592	0.744554	0.0672338	0.946396	0.999875
CNAG_01063	555.158	-0.154011	0.744646	-0.206825	0.836147	0.999875
CNAG_01064	193.547	-0.0946059	0.228462	-0.414099	0.678802	0.999875
CNAG_01065	214.417	-0.198027	0.215806	-0.917617	0.35882	0.999875
CNAG_01069	528.696	0.118692	0.174018	0.682071	0.495194	0.999875
CNAG_01070	9.5123	3.49521	2.72396	1.28314	0.199444	0.999875
CNAG_01071	403.076	0.0614985	0.137424	0.447509	0.654508	0.999875
CNAG_01072	197.701	-0.166858	0.269865	-0.618301	0.536377	0.999875
CNAG_01073	265.446	-0.119281	0.18039	-0.661241	0.508458	0.999875
CNAG_01074	60.5312	0.193696	0.83717	0.23137	0.817027	0.999875
CNAG_01075	8.1671	-0.0653544	3.74789	-0.0174376	0.986087	0.999875
CNAG_01076	37.9328	0.661416	2.25984	0.292683	0.769765	0.999875
CNAG_01077	171.055	-0.271283	0.263371	-1.03004	0.302991	0.999875
CNAG_01078	560.955	-0.129966	0.155663	-0.83492	0.403763	0.999875
CNAG_01079	85.9916	-0.00311257	0.484558	-0.00642354	0.994875	0.999875
CNAG_01080	153.295	-0.257026	0.184199	-1.39538	0.162902	0.999875
CNAG_01081	206.187	-0.541463	0.451383	-1.19956	0.230308	0.999875
CNAG_01082	583.499	-0.0712452	0.358735	-0.198601	0.842575	0.999875
CNAG_01083	3710.94	-0.184956	0.176727	-1.04656	0.295302	0.999875
CNAG_01084	216.447	-0.344836	0.242356	-1.42285	0.15478	0.999875
CNAG_01085	195.871	-0.959815	0.412564	-2.32646	0.0199938	0.999875
CNAG_01087	751.259	-0.241218	0.302919	-0.79631	0.425852	0.999875
CNAG_01088	111.477	-0.207486	3.72666	-0.0556761	NA	NA
CNAG_01089	1248.4	0.078291	0.12107	0.64666	0.517852	0.999875
CNAG_01090	287.558	-0.834154	1.12054	-0.744419	0.456623	0.999875
CNAG_01091	2048.92	-0.384367	0.49852	-0.771016	0.440697	0.999875
CNAG_01092	2277.96	0.138882	0.174948	0.793849	0.427283	0.999875
CNAG_01093	503.264	0.0447444	0.206689	0.216481	0.828613	0.999875
CNAG_01094	1155.09	-0.0289401	0.124172	-0.233065	0.815711	0.999875
CNAG_01095	510.846	-0.212747	0.302041	-0.704364	0.481206	0.999875
CNAG_01096	530.835	0.0146479	0.144802	0.101158	0.919425	0.999875
CNAG_01097	1703.81	-0.462684	0.534055	-0.86636	0.386293	0.999875
CNAG_01098	463.387	0.202589	0.461678	0.43881	0.660799	0.999875
CNAG_01099	749.345	0.056885	0.105757	0.537884	0.590657	0.999875
CNAG_01100	118.145	-0.0617763	0.286067	-0.215951	0.829026	0.999875
CNAG_01101	365.117	-0.208157	0.582291	-0.35748	0.720733	0.999875
CNAG_01102	12480.4	-0.680764	0.706425	-0.963675	0.335209	0.999875
CNAG_01103	2465.84	0.0609765	0.137754	0.442649	0.65802	0.999875
CNAG_01104	886.677	0.0980593	0.283192	0.346264	0.729144	0.999875
CNAG_01105	198.706	0.0749295	0.633165	0.118341	0.905797	0.999875
CNAG_01106	792.545	-0.129941	0.539428	-0.240887	0.809643	0.999875
CNAG_01107	415.285	1.83402	0.698004	2.62753	0.00860082	0.999875
CNAG_01108	368.996	-2.52253e-05	0.127434	-0.000197948	0.999842	0.999926
CNAG_01109	1612.32	0.0909444	0.195509	0.465166	0.641812	0.999875
CNAG_01110	1156.68	-0.0184533	0.140031	-0.13178	0.895158	0.999875
CNAG_01111	4692.57	0.102807	0.153449	0.669977	0.502873	0.999875
CNAG_01112	2110.26	-0.378962	0.41221	-0.919341	0.357917	0.999875
CNAG_01113	2033.04	0.0487344	0.302895	0.160896	0.872176	0.999875
CNAG_01114	1568.5	-0.0352683	0.1303	-0.27067	0.786645	0.999875
CNAG_01115	300.118	-0.169466	0.259918	-0.651998	0.514402	0.999875
CNAG_01116	26.0525	-0.610976	3.73257	-0.163688	NA	NA
CNAG_01117	12.6959	3.46069	3.77134	0.917628	NA	NA
CNAG_01118	16.9983	7.59897	3.24203	2.34389	0.0190839	0.999875
CNAG_01119	3457.47	-0.145386	0.182703	-0.795748	0.426178	0.999875
CNAG_01120	64.945	-1.18444	1.45955	-0.81151	0.417073	0.999875
CNAG_01121	61.0707	-0.384914	0.384938	-0.999937	0.317341	0.999875
CNAG_01123	70.3838	0.276136	0.622755	0.44341	0.657469	0.999875
CNAG_01124	139.858	0.0469728	0.420378	0.111739	0.91103	0.999875
CNAG_01125	840.843	0.133494	0.125901	1.06031	0.289004	0.999875
CNAG_01126	680.121	-0.0668972	0.150538	-0.444389	0.656762	0.999875
CNAG_01127	353.998	0.187745	0.256976	0.730593	0.465028	0.999875
CNAG_01128	2349.11	-0.168793	0.290827	-0.580389	0.561652	0.999875
CNAG_01129	668.587	-0.0497523	0.157952	-0.314984	0.752774	0.999875
CNAG_01130	1426.79	0.0886829	0.184771	0.479961	0.631255	0.999875
CNAG_01131	428.985	-0.103166	0.128205	-0.804699	0.420993	0.999875
CNAG_01132	933.541	0.135137	0.373478	0.361834	0.717476	0.999875
CNAG_01133	217.523	0.102783	0.278925	0.368496	0.712503	0.999875
CNAG_01134	242.167	0.109499	0.168011	0.651738	0.51457	0.999875
CNAG_01135	309.516	0.0538403	0.362363	0.148581	0.881884	0.999875
CNAG_01136	4035.25	0.0993418	0.15414	0.644492	0.519256	0.999875
CNAG_01137	5992.79	-0.213927	0.256065	-0.835441	0.403469	0.999875
CNAG_01138	4761.18	0.117087	0.0802747	1.45858	0.144682	0.999875
CNAG_01140	6.38303	1.52265	1.43489	1.06116	0.288619	0.999875
CNAG_01141	973.383	0.0238587	0.123741	0.192811	0.847107	0.999875
CNAG_01142	371.982	-0.249246	0.308955	-0.806739	0.419817	0.999875
CNAG_01143	675.631	-0.0517893	0.255369	-0.202802	0.83929	0.999875
CNAG_01144	1351.15	-0.0152986	0.201761	-0.0758257	0.939558	0.999875
CNAG_01145	920.881	-0.0402279	0.182051	-0.22097	0.825116	0.999875
CNAG_01146	726.155	0.22562	0.358863	0.628708	0.52954	0.999875
CNAG_01147	2270.68	-0.158543	0.182588	-0.868307	0.385226	0.999875
CNAG_01148	6864.89	0.106292	0.247918	0.42874	0.668113	0.999875
CNAG_01149	312.251	-0.00366128	0.126202	-0.0290111	0.976856	0.999875
CNAG_01150	5790.27	-0.167824	0.249341	-0.673072	0.500902	0.999875
CNAG_01151	744.249	-0.0581145	0.124609	-0.466373	0.640949	0.999875
CNAG_01152	56384.2	0.218154	0.179611	1.21459	0.224522	0.999875
CNAG_01153	45040.3	0.132007	0.176305	0.74874	0.454014	0.999875
CNAG_01154	165.427	-0.0885049	0.220513	-0.401359	0.688156	0.999875
CNAG_01155	6230.04	-0.0948777	0.358864	-0.264384	0.791484	0.999875
CNAG_01156	1241.04	0.101724	0.129833	0.783499	0.433334	0.999875
CNAG_01157	666.422	0.0355722	0.116418	0.305556	0.759942	0.999875
CNAG_01158	2196.06	0.114746	0.137606	0.833874	0.404352	0.999875
CNAG_01159	829.289	-0.0635432	0.171632	-0.370228	0.711212	0.999875
CNAG_01161	918.114	-0.178149	0.215382	-0.827132	0.408162	0.999875
CNAG_01162	618.767	0.0352771	0.147034	0.239925	0.810389	0.999875
CNAG_01163	211.345	0.0761278	0.237611	0.320388	0.748674	0.999875
CNAG_01164	4812.75	-0.00170989	0.140916	-0.0121341	0.990319	0.999875
CNAG_01165	353.096	-0.000785019	0.118682	-0.00661449	0.994722	0.999875
CNAG_01166	946.184	-0.0349937	0.13516	-0.258906	0.795707	0.999875
CNAG_01167	432.989	-0.084786	0.208869	-0.405929	0.684795	0.999875
CNAG_01168	3806.95	-0.170401	0.312099	-0.545984	0.585077	0.999875
CNAG_01169	852.821	0.0698942	0.1376	0.507953	0.611486	0.999875
CNAG_01170	38096.6	-0.568788	0.365611	-1.55572	0.119775	0.999875
CNAG_01171	504.874	0.282015	0.536392	0.525763	0.599053	0.999875
CNAG_01172	589.016	0.114278	0.161519	0.707523	0.479241	0.999875
CNAG_01173	336.573	0.493834	0.485532	1.0171	0.309107	0.999875
CNAG_01174	526.836	0.556095	0.517151	1.0753	0.282238	0.999875
CNAG_01175	1712.26	0.00657955	0.131156	0.0501657	0.95999	0.999875
CNAG_01177	530.056	-0.0465326	0.163137	-0.285236	0.775463	0.999875
CNAG_01178	430.722	-0.0765986	0.169823	-0.451049	0.651954	0.999875
CNAG_01179	1496.42	0.224496	0.391875	0.572877	0.566728	0.999875
CNAG_01180	258.955	0.030283	0.169129	0.179052	0.857897	0.999875
CNAG_01181	58817.4	0.172244	0.185552	0.928279	0.353263	0.999875
CNAG_01182	4560.67	0.0510289	0.12584	0.405506	0.685106	0.999875
CNAG_01183	569.415	-0.120857	0.155557	-0.776931	0.4372	0.999875
CNAG_01184	623.605	-0.128846	0.37536	-0.343259	0.731403	0.999875
CNAG_01185	2909.18	-0.0124799	0.112968	-0.110473	0.912034	0.999875
CNAG_01186	727.154	-0.110879	0.143938	-0.770326	0.441106	0.999875
CNAG_01187	1742.97	0.111794	0.411667	0.271564	0.785957	0.999875
CNAG_01189	1114.87	0.230667	0.348445	0.66199	0.507978	0.999875
CNAG_01190	1891.29	-0.00195513	0.0589327	-0.0331755	0.973535	0.999875
CNAG_01191	238.439	0.0248895	0.190015	0.130987	0.895786	0.999875
CNAG_01192	8.58188	-6.49374	3.91175	-1.66006	0.0969025	0.999875
CNAG_01194	12.6263	-0.89713	3.075	-0.29175	0.770478	0.999875
CNAG_01195	464.72	0.0229123	0.160764	0.142522	0.886668	0.999875
CNAG_01196	966.877	-0.138243	0.238653	-0.579262	0.562412	0.999875
CNAG_01197	1727.02	0.115693	0.280339	0.412689	0.679835	0.999875
CNAG_01198	6541.73	-0.0201837	0.183401	-0.110052	0.912368	0.999875
CNAG_01199	1004.01	0.171682	0.1092	1.57218	0.11591	0.999875
CNAG_01200	459.275	-0.150321	0.124126	-1.21104	0.225881	0.999875
CNAG_01201	525.429	0.0691617	0.252591	0.273809	0.784231	0.999875
CNAG_01202	569.051	0.175097	0.296896	0.589759	0.555352	0.999875
CNAG_01203	343.11	0.222423	0.196457	1.13217	0.257564	0.999875
CNAG_01204	10293.7	0.182214	0.164656	1.10663	0.268453	0.999875
CNAG_01207	91.8751	-0.141353	0.487732	-0.289818	0.771956	0.999875
CNAG_01208	171.397	0.120438	0.184978	0.651091	0.514988	0.999875
CNAG_01209	162.395	-0.0236358	0.184753	-0.127931	0.898203	0.999875
CNAG_01210	6.75225	-6.14874	3.54041	-1.73673	0.0824345	0.999875
CNAG_01211	4418.07	-0.0872318	0.110916	-0.786467	0.431594	0.999875
CNAG_01212	1049.3	-0.130366	0.333403	-0.391016	0.695786	0.999875
CNAG_01213	1038.2	-0.268191	0.198613	-1.35032	0.176913	0.999875
CNAG_01214	123.159	0.137208	0.231503	0.592684	0.553393	0.999875
CNAG_01215	1693.83	0.0264751	0.122893	0.215431	0.829431	0.999875
CNAG_01216	2225.84	0.0870629	0.134103	0.649223	0.516194	0.999875
CNAG_01217	833.361	0.000222805	0.0799992	0.00278509	0.997778	0.999926
CNAG_01220	625.799	0.0312646	0.120981	0.258426	0.796078	0.999875
CNAG_01221	1220.11	-0.152423	0.156973	-0.97101	0.331543	0.999875
CNAG_01223	469.716	-0.0779618	0.299334	-0.260451	0.794516	0.999875
CNAG_01224	76959.8	0.119463	0.134894	0.885606	0.37583	0.999875
CNAG_01228	937.112	-0.0343409	0.135453	-0.253527	0.799861	0.999875
CNAG_01229	471.141	0.163546	0.120816	1.35368	0.17584	0.999875
CNAG_01230	10406.7	0.00816322	0.120063	0.0679914	0.945793	0.999875
CNAG_01231	405.437	-0.290157	0.36486	-0.795256	0.426465	0.999875
CNAG_01232	377.999	0.0899495	0.123036	0.731082	0.464729	0.999875
CNAG_01233	337.607	0.0525429	0.141917	0.370237	0.711206	0.999875
CNAG_01234	598.751	-0.258273	0.41631	-0.620388	0.535003	0.999875
CNAG_01235	1781.73	-0.0150507	0.116661	-0.129012	0.897348	0.999875
CNAG_01236	2535.37	0.126471	0.370291	0.341544	0.732694	0.999875
CNAG_01237	312.034	-0.0319573	0.290047	-0.11018	0.912267	0.999875
CNAG_01238	1117.22	0.0316307	0.313115	0.10102	0.919535	0.999875
CNAG_01239	741.695	-0.23541	0.419482	-0.561192	0.574667	0.999875
CNAG_01240	180.423	-0.0102372	0.262516	-0.0389963	0.968893	0.999875
CNAG_01241	1240.68	-0.118241	0.129425	-0.913589	0.360933	0.999875
CNAG_01242	180.538	0.0157724	0.289551	0.0544719	0.956559	0.999875
CNAG_01243	316.834	0.0910656	0.138909	0.655576	0.512097	0.999875
CNAG_01245	510.287	0.0288718	0.171574	0.168277	0.866366	0.999875
CNAG_01246	523.67	-0.114614	0.151623	-0.755919	0.449698	0.999875
CNAG_01247	792.024	-0.0182634	0.118143	-0.154587	0.877147	0.999875
CNAG_01248	505.438	0.156643	0.138357	1.13216	0.257566	0.999875
CNAG_01249	404.149	-0.209246	0.157458	-1.3289	0.183881	0.999875
CNAG_01250	446.908	0.117452	0.121026	0.97047	0.331812	0.999875
CNAG_01251	532.964	-0.0653691	0.203202	-0.321695	0.747684	0.999875
CNAG_01252	324.426	-0.817296	0.709414	-1.15207	0.249292	0.999875
CNAG_01253	5260.25	0.0872904	0.100729	0.866585	0.386169	0.999875
CNAG_01254	270.647	0.229507	0.221581	1.03577	0.300308	0.999875
CNAG_01256	71.0682	0.388031	1.51718	0.255758	0.798138	0.999875
CNAG_01257	1426.95	-0.124556	0.419323	-0.297041	0.766435	0.999875
CNAG_01258	436.105	0.0106939	0.170503	0.0627196	0.94999	0.999875
CNAG_01261	1462.51	-0.31218	0.500882	-0.623261	0.533113	0.999875
CNAG_01262	369.903	-0.166645	0.325384	-0.512148	0.608547	0.999875
CNAG_01263	1265.75	-0.0254256	0.131839	-0.192854	0.847073	0.999875
CNAG_01264	5162.63	0.227887	0.269993	0.844047	0.398643	0.999875
CNAG_01265	673.456	-0.246158	0.202206	-1.21736	0.223467	0.999875
CNAG_01266	727.262	-0.0897077	0.125987	-0.712037	0.476442	0.999875
CNAG_01267	984.909	-0.074771	0.598256	-0.124982	0.900538	0.999875
CNAG_01270	4748.64	-0.00251019	0.0789003	-0.0318148	0.97462	0.999875
CNAG_01271	2013.5	-0.0512057	0.0554905	-0.922783	0.35612	0.999875
CNAG_01272	1347.5	-0.344512	0.377023	-0.91377	0.360838	0.999875
CNAG_01273	2691.55	0.851085	0.729132	1.16726	0.243106	0.999875
CNAG_01274	2173.55	0.0635143	0.136098	0.46668	0.640729	0.999875
CNAG_01275	1200.08	-0.273611	0.204269	-1.33947	0.180419	0.999875
CNAG_01276	938.391	0.05458	0.144616	0.377414	0.705866	0.999875
CNAG_01277	1893.84	0.097259	0.102366	0.950106	0.342058	0.999875
CNAG_01278	266.256	-0.483335	1.51597	-0.318828	0.749857	0.999875
CNAG_01279	541.427	0.142373	0.201091	0.707999	0.478946	0.999875
CNAG_01281	390.503	0.131215	0.24288	0.540246	0.589027	0.999875
CNAG_01282	547.548	-0.0978548	0.112447	-0.870233	0.384173	0.999875
CNAG_01283	233.044	0.00860048	0.375484	0.0229051	0.981726	0.999875
CNAG_01284	1279.56	-0.0596485	0.0695366	-0.857801	0.391002	0.999875
CNAG_01285	867.93	0.123607	0.182314	0.677989	0.497779	0.999875
CNAG_01286	88.6914	0.140277	0.252145	0.556333	0.577983	0.999875
CNAG_01287	11785.8	-0.00740096	0.0610764	-0.121175	0.903552	0.999875
CNAG_01288	726.153	0.0922474	0.293662	0.314128	0.753424	0.999875
CNAG_01289	381.238	0.223318	0.332576	0.671478	0.501916	0.999875
CNAG_01290	231.864	-0.0444925	0.30132	-0.147659	0.882612	0.999875
CNAG_01291	887.471	-0.101496	0.195385	-0.519468	0.603434	0.999875
CNAG_01292	268.15	-0.097682	0.232647	-0.419872	0.674579	0.999875
CNAG_01293	247.413	0.0838644	0.186257	0.450262	0.652521	0.999875
CNAG_01294	110.585	-0.691611	1.59344	-0.434035	0.664263	0.999875
CNAG_01295	1691.3	-0.193422	0.0919825	-2.10281	0.0354826	0.999875
CNAG_01296	325.456	0.188118	0.306397	0.61397	0.539235	0.999875
CNAG_01297	284.536	-0.463424	1.53674	-0.301564	0.762984	0.999875
CNAG_01298	573.36	0.00806712	0.120527	0.0669323	0.946636	0.999875
CNAG_01301	433.013	-0.0875416	0.176881	-0.494917	0.620659	0.999875
CNAG_01302	3384.79	0.00185418	0.080528	0.0230253	0.98163	0.999875
CNAG_01303	345.202	0.145436	0.15617	0.931272	0.351713	0.999875
CNAG_01304	544.584	0.0737701	0.267815	0.275451	0.782969	0.999875
CNAG_01305	2864.41	0.129872	0.256964	0.505407	0.613273	0.999875
CNAG_01306	151.326	0.0296697	0.299651	0.0990143	0.921127	0.999875
CNAG_01307	4746.67	-0.301892	0.352122	-0.857349	0.391252	0.999875
CNAG_01308	321.089	0.114089	0.127673	0.893602	0.371535	0.999875
CNAG_01309	2155.29	-0.0762383	0.105738	-0.721013	0.470902	0.999875
CNAG_01310	568.255	0.0710727	0.352195	0.201799	0.840074	0.999875
CNAG_01313	1249.53	-0.109435	0.207757	-0.526743	0.598372	0.999875
CNAG_01314	778.078	0.0613778	0.118582	0.5176	0.604737	0.999875
CNAG_01315	677.476	-0.0433912	0.153995	-0.281771	0.778119	0.999875
CNAG_01316	1032.41	0.153447	0.119572	1.2833	0.199386	0.999875
CNAG_01317	1206.75	0.110069	0.170504	0.645552	0.518569	0.999875
CNAG_01318	747.456	0.112873	0.175591	0.642818	0.520342	0.999875
CNAG_01319	617.235	0.0216366	0.20752	0.104263	0.916961	0.999875
CNAG_01320	2049.72	0.0413575	0.102377	0.403973	0.686233	0.999875
CNAG_01321	8568.14	0.00388893	0.0900515	0.0431857	0.965554	0.999875
CNAG_01322	1289.56	0.0801538	0.0973242	0.823576	0.410181	0.999875
CNAG_01323	18828	0.034627	0.066685	0.519262	0.603578	0.999875
CNAG_01324	306.283	-0.0602769	0.192	-0.313943	0.753564	0.999875
CNAG_01325	868.493	-0.111147	0.18087	-0.614514	0.538876	0.999875
CNAG_01330	620.72	-0.0671624	0.163044	-0.411927	0.680393	0.999875
CNAG_01331	315.436	-0.0600648	0.191671	-0.313375	0.753996	0.999875
CNAG_01332	44883.6	0.105714	0.197332	0.535714	0.592156	0.999875
CNAG_01333	165.068	-0.604082	3.17523	-0.190248	0.849115	0.999875
CNAG_01334	519.307	0.180445	0.142791	1.2637	0.206339	0.999875
CNAG_01335	319.234	0.0645636	0.229203	0.281688	0.778183	0.999875
CNAG_01337	577.934	-0.373815	0.268502	-1.39223	0.163853	0.999875
CNAG_01338	98.3502	-1.76077	1.94235	-0.906514	0.364664	0.999875
CNAG_01339	901.663	0.0157111	0.141591	0.110961	0.911647	0.999875
CNAG_01340	743.231	0.0395538	0.153799	0.257179	0.79704	0.999875
CNAG_01341	4286.16	-0.751082	0.701625	-1.07049	0.284399	0.999875
CNAG_01342	695.544	-0.113259	0.156387	-0.724223	0.468929	0.999875
CNAG_01343	299.286	-0.237286	0.219056	-1.08322	0.278711	0.999875
CNAG_01344	407.072	-0.178948	0.308272	-0.580488	0.561585	0.999875
CNAG_01347	1498.17	-0.145141	0.210279	-0.69023	0.490049	0.999875
CNAG_01348	2348.25	-0.249664	0.40077	-0.62296	0.533311	0.999875
CNAG_01349	7.29329	-1.16255	2.0964	-0.554545	0.579206	0.999875
CNAG_01350	610.452	-0.224676	0.209671	-1.07157	0.283915	0.999875
CNAG_01351	1545.04	0.0336242	0.182113	0.184634	0.853516	0.999875
CNAG_01352	478.279	0.1104	0.202882	0.544159	0.586332	0.999875
CNAG_01353	277.343	0.238685	0.500418	0.476972	0.633382	0.999875
CNAG_01354	798.26	0.0838511	0.746695	0.112296	0.910589	0.999875
CNAG_01355	1249.78	-0.0813888	0.0990944	-0.821326	0.411461	0.999875
CNAG_01356	69.2994	-0.531055	0.78161	-0.679437	0.496861	0.999875
CNAG_01357	14.987	-0.460136	0.697807	-0.659403	0.509637	0.999875
CNAG_01358	8.3982	-0.332831	3.74764	-0.0888107	0.929232	0.999875
CNAG_01359	4258.35	0.0787753	0.195507	0.402928	0.687001	0.999875
CNAG_01360	673.538	-0.138602	0.26407	-0.524868	0.599675	0.999875
CNAG_01361	3406.77	0.082131	0.111151	0.738914	0.459959	0.999875
CNAG_01362	1263.96	-0.215039	0.22077	-0.974039	0.330037	0.999875
CNAG_01363	804.641	-0.0480578	1.19127	-0.0403417	0.967821	0.999875
CNAG_01365	367.739	0.0937049	0.14692	0.637795	0.523607	0.999875
CNAG_01367	0.632865	-2.75484	3.97277	-0.693431	0.488039	0.999875
CNAG_01368	4.30348	-5.50227	3.91668	-1.40483	0.160071	0.999875
CNAG_01369	132.203	-0.237396	0.257084	-0.923414	0.355791	0.999875
CNAG_01370	19.8457	-3.99925	2.91328	-1.37276	0.169825	0.999875
CNAG_01371	597.663	-0.166202	0.260838	-0.637185	0.524004	0.999875
CNAG_01372	495.306	-0.042605	0.129255	-0.329621	0.741687	0.999875
CNAG_01373	5.36368	-5.81515	3.91475	-1.48545	0.137426	0.999875
CNAG_01375	1211.04	-0.226525	0.399101	-0.567589	0.570314	0.999875
CNAG_01376	1137.37	0.107356	0.0788416	1.36166	0.173304	0.999875
CNAG_01377	786.245	-0.0267981	0.11164	-0.24004	0.8103	0.999875
CNAG_01378	1794.18	-0.0748411	0.107286	-0.697582	0.485439	0.999875
CNAG_01379	1041.67	0.276264	0.487626	0.566548	0.571021	0.999875
CNAG_01380	798.331	-0.315545	0.302172	-1.04426	0.296366	0.999875
CNAG_01381	1141.36	0.239491	0.182551	1.31191	0.189551	0.999875
CNAG_01382	470.479	0.10643	0.200284	0.531392	0.595147	0.999875
CNAG_01383	7.77317	-6.35369	3.91226	-1.62404	0.104366	0.999875
CNAG_01384	44.0572	-1.83535	3.07034	-0.597766	0.549996	0.999875
CNAG_01385	595.288	-0.0337851	0.219886	-0.153648	0.877887	0.999875
CNAG_01386	224.345	0.0993192	0.276591	0.359084	0.719532	0.999875
CNAG_01387	2865.34	-0.282372	0.294959	-0.957328	0.338402	0.999875
CNAG_01388	465.277	-0.299085	0.268299	-1.11474	0.26496	0.999875
CNAG_01389	311.808	0.101049	0.167449	0.603463	0.546201	0.999875
CNAG_01390	4760.71	0.193154	0.274135	0.704592	0.481064	0.999875
CNAG_01391	1618.11	-0.0264656	0.0997324	-0.265366	0.790728	0.999875
CNAG_01392	378.596	0.0285473	0.127788	0.223396	0.823227	0.999875
CNAG_01395	1758.6	-0.0836354	0.120117	-0.69628	0.486253	0.999875
CNAG_01396	1316.56	-0.0360055	0.120817	-0.298017	0.76569	0.999875
CNAG_01397	3655.86	0.0848808	0.231829	0.366135	0.714264	0.999875
CNAG_01398	717.375	0.144826	0.255126	0.567664	0.570263	0.999875
CNAG_01399	1001.48	-0.138795	0.100104	-1.38651	0.165591	0.999875
CNAG_01400	6518.38	0.208707	0.339268	0.615169	0.538443	0.999875
CNAG_01401	4.66511	0.695657	3.1631	0.219929	0.825927	0.999875
CNAG_01402	3684.5	-0.235292	0.246953	-0.952781	0.340701	0.999875
CNAG_01403	1823.92	-0.034353	0.0971692	-0.353538	0.723685	0.999875
CNAG_01404	3905.71	0.134877	0.254403	0.530172	0.595993	0.999875
CNAG_01405	594.969	0.0463305	0.199685	0.232018	0.816524	0.999875
CNAG_01406	298.708	0.129501	0.229277	0.564821	0.572195	0.999875
CNAG_01408	278.793	0.267825	0.224223	1.19446	0.232299	0.999875
CNAG_01411	2.9154	5.04901	3.92288	1.28707	0.19807	0.999875
CNAG_01412	726.886	-0.214321	0.380958	-0.562583	0.573719	0.999875
CNAG_01413	2290.56	0.064301	0.147498	0.435944	0.662877	0.999875
CNAG_01414	2082.31	-0.00810876	0.158309	-0.0512211	0.959149	0.999875
CNAG_01415	460.077	0.14077	0.134973	1.04295	0.296973	0.999875
CNAG_01416	346.148	0.176215	0.551627	0.319445	0.749389	0.999875
CNAG_01417	1125.03	-0.758318	0.668651	-1.1341	0.256752	0.999875
CNAG_01418	614.458	-0.190402	0.225687	-0.843654	0.398863	0.999875
CNAG_01419	471.992	-0.810615	0.836411	-0.969158	0.332466	0.999875
CNAG_01420	275.143	-1.16934	1.04022	-1.12413	0.260958	0.999875
CNAG_01421	220.685	0.165743	0.369001	0.449166	0.653312	0.999875
CNAG_01422	1119.72	-0.356051	0.390112	-0.91269	0.361406	0.999875
CNAG_01423	1305.89	-0.00802629	0.13982	-0.0574043	0.954223	0.999875
CNAG_01424	223.972	-0.249355	0.23602	-1.0565	0.290739	0.999875
CNAG_01425	139.105	0.536808	2.30636	0.232752	0.815954	0.999875
CNAG_01426	1539.67	-0.103881	0.0766091	-1.35599	0.175102	0.999875
CNAG_01429	421.251	0.0546621	0.151474	0.360867	0.718199	0.999875
CNAG_01430	444.876	0.0626021	0.199273	0.314152	0.753406	0.999875
CNAG_01431	200.095	-0.162139	0.204636	-0.792327	0.42817	0.999875
CNAG_01432	1141.75	0.240086	0.328588	0.73066	0.464987	0.999875
CNAG_01435	5734.97	0.0951062	0.182928	0.51991	0.603126	0.999875
CNAG_01436	688.902	-0.14362	0.137133	-1.0473	0.294959	0.999875
CNAG_01437	1736.22	0.141684	0.315545	0.449013	0.653422	0.999875
CNAG_01438	498.072	-0.0183188	0.185801	-0.0985937	0.921461	0.999875
CNAG_01439	1165.3	0.3903	0.449717	0.867877	0.385461	0.999875
CNAG_01440	164.786	-0.0727162	0.171691	-0.423529	0.671909	0.999875
CNAG_01441	370.735	0.11575	0.161045	0.718742	0.4723	0.999875
CNAG_01442	353.647	-1.35285	1.57157	-0.860825	0.389335	0.999875
CNAG_01443	333.176	-0.0103484	0.138756	-0.0745801	0.940549	0.999875
CNAG_01444	1382.43	0.134167	0.116654	1.15013	0.250089	0.999875
CNAG_01445	23.3907	21.4038	3.90876	5.47586	NA	NA
CNAG_01446	56823	-0.976183	0.795703	-1.22682	0.219891	0.999875
CNAG_01448	273.182	0.187578	0.289366	0.64824	0.51683	0.999875
CNAG_01451	2967.32	0.148406	0.12654	1.1728	0.240878	0.999875
CNAG_01452	247.096	-0.167249	0.175644	-0.952202	0.340995	0.999875
CNAG_01454	12.2265	0.557284	2.2546	0.247177	0.804771	0.999875
CNAG_01455	196.514	-0.164918	0.564061	-0.292375	0.77	0.999875
CNAG_01456	8.39876	0.824529	3.09031	0.266811	0.789615	0.999875
CNAG_01457	13.4819	-2.16143	1.68198	-1.28505	0.198775	0.999875
CNAG_01461	276.749	0.205738	0.26524	0.775669	0.437945	0.999875
CNAG_01463	615.821	-0.0330742	0.176313	-0.187588	0.8512	0.999875
CNAG_01464	9998.2	-1.07941	0.897584	-1.20257	0.229141	0.999875
CNAG_01466	309.425	0.0223238	0.206675	0.108014	0.913985	0.999875
CNAG_01467	26.6396	-22.2273	3.90837	-5.68709	NA	NA
CNAG_01468	169.83	0.371414	0.31639	1.17391	0.240431	0.999875
CNAG_01469	1059.57	-0.063062	0.1902	-0.331556	0.740225	0.999875
CNAG_01470	6247.47	0.0312783	0.106414	0.293932	0.76881	0.999875
CNAG_01471	1063.79	0.0905451	0.115144	0.786367	0.431653	0.999875
CNAG_01472	432.556	-0.00759261	0.141265	-0.0537472	0.957137	0.999875
CNAG_01473	37.0382	-0.494879	1.49492	-0.331041	0.740613	0.999875
CNAG_01474	58.6375	0.127391	2.24967	0.0566265	0.954843	0.999875
CNAG_01475	3626.54	0.000852116	0.098657	0.00863715	0.993109	0.999875
CNAG_01476	377.75	-0.133931	0.141275	-0.948017	0.343121	0.999875
CNAG_01477	778.552	-0.0160944	0.146929	-0.109539	0.912775	0.999875
CNAG_01478	475.957	-0.240166	0.340563	-0.705205	0.480683	0.999875
CNAG_01479	1623.59	-0.106682	0.20289	-0.525815	0.599017	0.999875
CNAG_01480	33387.4	0.182527	0.178013	1.02536	0.305196	0.999875
CNAG_01481	104.437	-0.268246	0.288821	-0.928761	0.353013	0.999875
CNAG_01482	821.48	0.0337405	0.087406	0.38602	0.699482	0.999875
CNAG_01483	357.52	0.0168135	0.134221	0.125267	0.900312	0.999875
CNAG_01485	1469.03	-0.0897892	0.254765	-0.35244	0.724508	0.999875
CNAG_01486	31377.6	0.176072	0.163738	1.07532	0.28223	0.999875
CNAG_01489	242.339	-0.553683	0.290093	-1.90864	0.0563085	0.999875
CNAG_01490	88.2313	0.235647	0.255682	0.921641	0.356716	0.999875
CNAG_01491	1272.08	-0.163356	0.171126	-0.954596	0.339782	0.999875
CNAG_01492	9764.02	-0.204368	0.338866	-0.603094	0.546446	0.999875
CNAG_01493	2125.72	-0.218699	0.60161	-0.363523	0.716214	0.999875
CNAG_01494	192.548	-0.297337	0.185237	-1.60517	0.108455	0.999875
CNAG_01495	501.705	-0.215728	0.287678	-0.749894	0.453318	0.999875
CNAG_01496	1392.77	0.0480589	0.118175	0.406674	0.684247	0.999875
CNAG_01497	92.1999	0.157103	0.501043	0.313553	0.753861	0.999875
CNAG_01498	261.107	0.0634096	0.144428	0.439039	0.660633	0.999875
CNAG_01499	202.318	-0.122262	0.153583	-0.796066	0.425994	0.999875
CNAG_01500	2.99166	5.09471	3.92237	1.29888	0.193984	0.999875
CNAG_01501	21.7706	-21.9533	3.90873	-5.61647	NA	NA
CNAG_01502	801.97	-0.0768145	0.137018	-0.560616	0.57506	0.999875
CNAG_01504	1112.18	-0.139549	0.0888974	-1.56978	0.116467	0.999875
CNAG_01507	192.819	1.19987	3.72609	0.322019	0.747438	0.999875
CNAG_01508	587.851	-0.0390231	0.118267	-0.329958	0.741432	0.999875
CNAG_01509	428.599	0.0761806	0.220559	0.345397	0.729796	0.999875
CNAG_01510	678.497	-0.0145626	0.122758	-0.118629	0.905569	0.999875
CNAG_01512	120.295	-0.455871	0.45432	-1.00341	0.315661	0.999875
CNAG_01513	125.696	0.0370816	0.332843	0.111408	0.911292	0.999875
CNAG_01518	329.733	2.00026	0.855951	2.33688	0.0194452	0.999875
CNAG_01519	434.459	-0.375532	0.404594	-0.92817	0.35332	0.999875
CNAG_01520	694.617	-0.012019	0.123471	-0.0973434	0.922454	0.999875
CNAG_01521	394.591	-0.190357	0.286508	-0.664403	0.506433	0.999875
CNAG_01522	913.241	0.271385	0.208133	1.3039	0.192268	0.999875
CNAG_01523	3048.93	-0.121531	0.0747067	-1.62677	0.103785	0.999875
CNAG_01524	1075.33	-0.0757282	0.0762535	-0.993111	0.320656	0.999875
CNAG_01526	1418.6	0.0892478	0.299537	0.297952	0.765739	0.999875
CNAG_01528	1085.24	0.139683	0.274854	0.508209	0.611306	0.999875
CNAG_01529	1246.64	-0.15215	0.208399	-0.730093	0.465333	0.999875
CNAG_01531	288.928	-0.0109626	0.140698	-0.0779155	0.937895	0.999875
CNAG_01532	505.345	0.0247089	0.127237	0.194196	0.846022	0.999875
CNAG_01533	547.237	-0.0548965	0.192958	-0.284499	0.776028	0.999875
CNAG_01534	115.83	0.525016	0.439638	1.1942	0.232399	0.999875
CNAG_01535	2.16064	4.62574	3.92835	1.17753	0.238985	0.999875
CNAG_01536	288.935	0.161905	0.146717	1.10352	0.2698	0.999875
CNAG_01537	3004.88	-0.00859677	0.0910229	-0.0944462	0.924755	0.999875
CNAG_01539	6504.32	-0.0550556	0.117668	-0.46789	0.639863	0.999875
CNAG_01540	442.156	-0.222955	0.29835	-0.747294	0.454886	0.999875
CNAG_01541	158.061	-0.313765	0.352921	-0.889053	0.373974	0.999875
CNAG_01542	103.911	-0.163425	0.44111	-0.370487	0.71102	0.999875
CNAG_01543	560.123	-0.17093	0.221412	-0.772002	0.440113	0.999875
CNAG_01544	3009.14	0.107981	0.195958	0.551042	0.581605	0.999875
CNAG_01545	158.589	-0.21901	0.234897	-0.932366	0.351147	0.999875
CNAG_01547	1138.44	-0.0806915	0.101143	-0.797795	0.42499	0.999875
CNAG_01548	4941.99	-0.0263575	0.0619708	-0.425322	0.670602	0.999875
CNAG_01549	1873.36	-0.0335008	0.137103	-0.244348	0.806961	0.999875
CNAG_01550	782.036	0.0746559	0.21576	0.346013	0.729333	0.999875
CNAG_01551	202.66	-0.225826	0.199427	-1.13237	0.257478	0.999875
CNAG_01552	909.073	-0.0568025	0.0959646	-0.591911	0.55391	0.999875
CNAG_01553	1333.61	0.201732	0.132323	1.52454	0.127374	0.999875
CNAG_01554	31.3901	-22.4436	3.90813	-5.74281	NA	NA
CNAG_01555	161.547	0.126683	0.321396	0.394165	0.693459	0.999875
CNAG_01557	11988.9	-0.050371	0.0982188	-0.512845	0.60806	0.999875
CNAG_01558	47635.5	-0.393468	0.521981	-0.753798	0.450971	0.999875
CNAG_01559	438.196	0.0763696	0.184957	0.412905	0.679677	0.999875
CNAG_01560	10.3749	-0.295679	3.74332	-0.0789884	0.937042	0.999875
CNAG_01561	831.518	-0.114203	0.231389	-0.493553	0.621622	0.999875
CNAG_01562	2436.55	0.307165	0.134714	2.28013	0.0226003	0.999875
CNAG_01564	949.369	0.220621	0.335101	0.658373	0.510299	0.999875
CNAG_01565	1046.84	0.170008	0.125377	1.35597	0.175109	0.999875
CNAG_01566	284.12	0.0491391	0.273341	0.179772	0.857331	0.999875
CNAG_01567	164.908	-0.290422	0.300745	-0.965675	0.334207	0.999875
CNAG_01568	3985.38	0.0123931	0.0765211	0.161957	0.87134	0.999875
CNAG_01569	183.783	-0.617607	3.72604	-0.165754	0.86835	0.999875
CNAG_01571	697.273	-0.115177	0.113052	-1.0188	0.308298	0.999875
CNAG_01572	444.084	-0.00445247	0.124196	-0.0358505	0.971402	0.999875
CNAG_01573	375.866	-0.0766563	0.301144	-0.25455	0.79907	0.999875
CNAG_01574	1658.71	-0.0124929	0.508877	-0.02455	0.980414	0.999875
CNAG_01575	784.826	-0.116785	0.312933	-0.373195	0.709003	0.999875
CNAG_01576	960.804	-0.175012	0.237139	-0.738015	0.460505	0.999875
CNAG_01577	3.57741	5.35586	3.91979	1.36636	0.171825	0.999875
CNAG_01578	1228.82	-0.0706523	0.142794	-0.494786	0.620751	0.999875
CNAG_01579	209.458	0.0125295	0.151983	0.0824406	0.934296	0.999875
CNAG_01580	487.231	0.110605	0.100833	1.09691	0.272679	0.999875
CNAG_01581	98.6224	0.446062	1.37271	0.324949	0.74522	0.999875
CNAG_01582	117.381	-0.445162	1.23649	-0.360021	0.718832	0.999875
CNAG_01583	2030.83	-0.074187	0.154285	-0.480844	0.630628	0.999875
CNAG_01584	575.589	-0.344373	0.601243	-0.572769	0.566801	0.999875
CNAG_01585	1309.49	-0.676351	0.708497	-0.954627	0.339766	0.999875
CNAG_01586	18013.9	0.0240533	0.0636812	0.377714	0.705643	0.999875
CNAG_01587	1706.24	0.0330735	0.0902884	0.366309	0.714134	0.999875
CNAG_01588	9347.59	-0.347064	0.396735	-0.874801	0.381682	0.999875
CNAG_01590	2191.42	-0.00726105	0.216133	-0.0335953	0.9732	0.999875
CNAG_01591	248.859	0.0933108	0.144356	0.646396	0.518023	0.999875
CNAG_01592	65.3618	-0.190726	0.485065	-0.393197	0.694174	0.999875
CNAG_01593	1430.16	0.144647	0.333998	0.433078	0.664958	0.999875
CNAG_01594	396.735	0.0390025	0.323031	0.120739	0.903898	0.999875
CNAG_01595	428.688	-0.0697214	0.135647	-0.513992	0.607257	0.999875
CNAG_01596	1006.45	0.24459	0.271364	0.901338	0.367409	0.999875
CNAG_01597	1077.69	-0.0270128	0.0996623	-0.271044	0.786357	0.999875
CNAG_01598	2022.49	0.490051	0.378216	1.29569	0.195082	0.999875
CNAG_01599	553.551	-0.128668	0.748601	-0.171878	0.863533	0.999875
CNAG_01600	877.385	0.38053	0.338886	1.12288	0.261487	0.999875
CNAG_01601	128.866	-0.13172	0.210927	-0.624478	0.532314	0.999875
CNAG_01602	287.366	-0.157993	0.242027	-0.65279	0.513892	0.999875
CNAG_01603	1280.44	0.402401	0.692989	0.580674	0.56146	0.999875
CNAG_01604	735.761	-0.219858	0.330726	-0.664774	0.506195	0.999875
CNAG_01605	115.401	-0.311318	0.391986	-0.794206	0.427076	0.999875
CNAG_01607	55.56	-23.2241	3.90754	-5.94342	NA	NA
CNAG_01608	243.581	0.0233567	0.380605	0.0613673	0.951067	0.999875
CNAG_01610	677.596	-0.218266	0.373748	-0.583993	0.559225	0.999875
CNAG_01611	81.3542	0.00209382	0.319986	0.00654348	0.994779	0.999875
CNAG_01613	223.25	-0.113176	0.295153	-0.383449	0.701387	0.999875
CNAG_01614	1013.81	-0.0461906	0.111109	-0.415722	0.677613	0.999875
CNAG_01615	1178.81	-0.362796	0.352813	-1.0283	0.303811	0.999875
CNAG_01616	599.914	0.0371825	0.112232	0.331299	0.740418	0.999875
CNAG_01619	197.05	0.011036	0.301667	0.0365835	0.970817	0.999875
CNAG_01620	409.578	0.244158	0.228797	1.06714	0.28591	0.999875
CNAG_01622	3273.48	-0.102703	0.270441	-0.379761	0.704123	0.999875
CNAG_01623	838.874	0.218679	0.383847	0.569703	0.568879	0.999875
CNAG_01624	691.317	0.00201694	0.31787	0.00634515	0.994937	0.999875
CNAG_01625	470.614	0.014728	0.220988	0.0666464	0.946863	0.999875
CNAG_01626	738.033	0.0478918	0.134405	0.356325	0.721597	0.999875
CNAG_01627	622.174	-0.0336481	0.27935	-0.120451	0.904126	0.999875
CNAG_01628	40994.5	0.238878	0.236151	1.01155	0.311753	0.999875
CNAG_01629	1489.48	0.254707	0.342876	0.742854	0.45757	0.999875
CNAG_01630	537.122	0.0193133	0.112689	0.171386	0.863921	0.999875
CNAG_01631	341.186	-0.0890581	0.123167	-0.723067	0.469639	0.999875
CNAG_01632	717.442	-0.346535	0.341019	-1.01617	0.309547	0.999875
CNAG_01633	388.925	-0.0113726	0.131059	-0.0867745	0.930851	0.999875
CNAG_01634	1003.37	0.140184	0.330836	0.423726	0.671766	0.999875
CNAG_01635	394.23	-0.188668	0.402644	-0.468572	0.639376	0.999875
CNAG_01636	1151.41	0.0517918	0.102208	0.506731	0.612344	0.999875
CNAG_01637	1703.31	-0.0108411	0.0846264	-0.128106	0.898065	0.999875
CNAG_01638	999.457	0.00630466	0.169233	0.0372543	0.970282	0.999875
CNAG_01639	2368.13	0.146297	0.285292	0.512796	0.608094	0.999875
CNAG_01640	293.71	-0.0756175	0.192962	-0.391878	0.695149	0.999875
CNAG_01641	1339.03	0.239626	0.320092	0.748615	0.454089	0.999875
CNAG_01642	553.402	0.0979382	0.127097	0.770576	0.440958	0.999875
CNAG_01643	1016.42	-0.0149536	0.124573	-0.120038	0.904453	0.999875
CNAG_01644	1665.95	-0.032072	0.100156	-0.320222	0.7488	0.999875
CNAG_01645	14.4159	-0.0129085	0.72934	-0.0176989	0.985879	0.999875
CNAG_01646	427.231	-0.00419035	0.142222	-0.0294636	0.976495	0.999875
CNAG_01648	30808	0.0351078	0.0828307	0.423849	0.671676	0.999875
CNAG_01649	537.658	0.141602	0.145745	0.971578	0.33126	0.999875
CNAG_01650	243.685	4.02972	3.72836	1.08083	0.279774	0.999875
CNAG_01651	25.2575	0.0232199	0.464294	0.0500112	0.960113	0.999875
CNAG_01652	451.807	-0.0246146	0.143017	-0.17211	0.863351	0.999875
CNAG_01653	6.38603	1.17724	3.05179	0.385753	0.69968	0.999875
CNAG_01654	461.524	0.0365252	0.128195	0.284919	0.775706	0.999875
CNAG_01655	2143.43	-0.134029	0.189509	-0.707243	0.479415	0.999875
CNAG_01656	299.811	0.0310507	0.252212	0.123114	0.902017	0.999875
CNAG_01657	3826.86	0.00874305	0.0637005	0.137252	0.890831	0.999875
CNAG_01658	325.918	-0.0668665	0.293845	-0.227557	0.819991	0.999875
CNAG_01659	431.023	-0.0196882	0.171817	-0.114588	0.908772	0.999875
CNAG_01660	1283.15	0.1808	0.146673	1.23267	0.217698	0.999875
CNAG_01663	318.534	0.320271	0.375409	0.853128	0.393588	0.999875
CNAG_01664	1106.65	0.0275919	0.110597	0.249482	0.802988	0.999875
CNAG_01665	360.347	0.0268566	0.396509	0.0677326	0.945998	0.999875
CNAG_01666	4275.31	-0.0251001	0.127423	-0.196983	0.843841	0.999875
CNAG_01667	594.469	0.00968823	0.108075	0.0896439	0.92857	0.999875
CNAG_01669	689.22	-0.113848	0.101712	-1.11932	0.263004	0.999875
CNAG_01670	276.41	-0.0757813	0.234041	-0.323795	0.746094	0.999875
CNAG_01671	5.56921	-5.87347	3.91443	-1.50047	0.133494	0.999875
CNAG_01673	193.016	0.994068	0.263945	3.7662	0.000165752	0.0681434
CNAG_01674	9.6696	0.318057	3.74446	0.0849406	0.932309	0.999875
CNAG_01675	360.73	0.413581	0.486219	0.850606	0.394988	0.999875
CNAG_01676	906.878	0.159472	0.285233	0.559092	0.576099	0.999875
CNAG_01677	1516.79	-0.0243177	0.131717	-0.18462	0.853527	0.999875
CNAG_01678	722.009	0.0592407	0.158105	0.374692	0.70789	0.999875
CNAG_01679	2845	0.145323	0.261697	0.55531	0.578682	0.999875
CNAG_01682	6064.13	-0.0424752	0.16129	-0.263346	0.792284	0.999875
CNAG_01683	12480.6	0.14108	0.121253	1.16352	0.244619	0.999875
CNAG_01686	2037.17	-0.291189	0.477808	-0.609426	0.542242	0.999875
CNAG_01687	911.936	0.330507	0.357369	0.924836	0.355051	0.999875
CNAG_01688	1594.64	0.13639	0.191039	0.713938	0.475265	0.999875
CNAG_01689	7.97775	6.50888	3.91263	1.66356	0.0962011	0.999875
CNAG_01690	144.899	-1.64662	2.25644	-0.729744	NA	NA
CNAG_01691	972.856	-0.457519	1.01019	-0.452905	0.650617	0.999875
CNAG_01692	1313.59	-0.237552	0.281801	-0.84298	0.39924	0.999875
CNAG_01693	938.602	-0.0234148	0.129241	-0.181171	0.856233	0.999875
CNAG_01694	173.095	0.0476654	0.161566	0.295022	0.767977	0.999875
CNAG_01695	36.3921	-0.219748	0.584991	-0.375643	0.707182	0.999875
CNAG_01696	3505.61	0.212714	0.108432	1.96173	0.0497942	0.999875
CNAG_01697	318.492	11.8274	3.90691	3.0273	0.00246751	0.445411
CNAG_01698	21.9214	-4.41499	1.94265	-2.27266	0.0230465	0.999875
CNAG_01699	98.4296	-1.1488	0.521467	-2.20302	0.0275936	0.999875
CNAG_01701	1309.6	0.0550792	0.152803	0.36046	0.718503	0.999875
CNAG_01702	213.471	-0.234418	0.414361	-0.565733	0.571575	0.999875
CNAG_01703	48.2106	-0.903103	1.34816	-0.66988	0.502934	0.999875
CNAG_01704	1999.03	0.0407594	0.0824907	0.49411	0.621229	0.999875
CNAG_01707	228.013	0.0872677	0.385914	0.226132	0.821099	0.999875
CNAG_01708	334.484	0.160314	0.202419	0.791991	0.428366	0.999875
CNAG_01709	3564.98	-0.0138326	0.107449	-0.128736	0.897566	0.999875
CNAG_01710	23.2091	-0.359357	0.644266	-0.557777	0.576997	0.999875
CNAG_01711	1764.81	-0.153804	0.14892	-1.0328	0.301699	0.999875
CNAG_01712	448.611	0.124233	0.275948	0.450203	0.652564	0.999875
CNAG_01713	2491.42	0.0191324	0.224166	0.0853492	0.931984	0.999875
CNAG_01715	877.086	0.235426	0.388025	0.606728	0.544031	0.999875
CNAG_01716	526.505	0.040657	0.217951	0.186542	0.85202	0.999875
CNAG_01718	220.962	0.130621	0.213854	0.610795	0.541336	0.999875
CNAG_01720	494.655	-0.03247	0.138488	-0.234461	0.814627	0.999875
CNAG_01721	2972.67	-0.0632076	0.145662	-0.433934	0.664337	0.999875
CNAG_01722	584.632	-0.241051	0.407799	-0.591102	0.554452	0.999875
CNAG_01723	678.7	-0.110015	0.101663	-1.08215	0.279185	0.999875
CNAG_01725	51.6073	-0.475532	0.349137	-1.36202	0.173191	0.999875
CNAG_01726	1185.74	0.0903136	0.171823	0.525619	0.599153	0.999875
CNAG_01727	27896.8	-0.0391094	0.151618	-0.257948	0.796447	0.999875
CNAG_01729	308.615	0.26194	0.359918	0.727777	0.46675	0.999875
CNAG_01730	341.232	-0.199196	0.177523	-1.12209	0.261825	0.999875
CNAG_01731	204.916	-0.192915	0.333278	-0.578842	0.562696	0.999875
CNAG_01732	741.524	-0.174013	0.237953	-0.731292	0.464601	0.999875
CNAG_01733	4239.8	0.0145867	0.0831895	0.175343	0.86081	0.999875
CNAG_01734	1074.64	-0.0403215	0.118348	-0.340703	0.733327	0.999875
CNAG_01735	10443.8	-0.33094	0.478828	-0.691146	0.489474	0.999875
CNAG_01737	3996.45	-0.155704	0.42639	-0.365169	0.714986	0.999875
CNAG_01738	261.836	0.200549	0.152487	1.31519	0.188448	0.999875
CNAG_01739	358.249	-0.144906	0.199286	-0.727127	0.467148	0.999875
CNAG_01740	1352.41	0.0532416	0.146129	0.364347	0.715599	0.999875
CNAG_01741	179.952	-0.894634	0.665531	-1.34424	0.178871	0.999875
CNAG_01742	22.9361	-1.8464	3.12049	-0.591704	0.554049	0.999875
CNAG_01744	4159.86	-0.334679	0.245546	-1.363	0.172883	0.999875
CNAG_01745	6345.88	-0.419547	0.443538	-0.94591	0.344194	0.999875
CNAG_01749	228.324	0.119639	0.334464	0.357703	0.720565	0.999875
CNAG_01750	8425.57	0.0586164	0.322563	0.181721	0.855802	0.999875
CNAG_01751	3915.1	-0.681866	0.673814	-1.01195	0.311562	0.999875
CNAG_01752	6399.2	0.00847382	0.0838329	0.10108	0.919487	0.999875
CNAG_01753	8798.75	-0.404338	0.497665	-0.812471	0.416522	0.999875
CNAG_01754	706.909	0.0201381	0.124378	0.161911	0.871376	0.999875
CNAG_01755	825.614	0.155136	0.397455	0.390323	0.696298	0.999875
CNAG_01756	658.256	0.0634186	0.35507	0.178609	0.858245	0.999875
CNAG_01758	26.7075	0.671449	2.18652	0.307086	0.758778	0.999875
CNAG_01759	9.83459	-0.383565	3.74445	-0.102436	0.918411	0.999875
CNAG_01760	51.2056	-2.23429	2.08242	-1.07293	0.283301	0.999875
CNAG_01761	949.308	1.20051	2.88169	0.4166	NA	NA
CNAG_01763	288.371	-0.0851071	0.146363	-0.58148	0.560917	0.999875
CNAG_01764	401.832	-0.0889699	0.128511	-0.692315	0.48874	0.999875
CNAG_01765	309.06	0.124446	0.236462	0.526283	0.598692	0.999875
CNAG_01768	11.2302	0.412292	3.12193	0.132063	0.894934	0.999875
CNAG_01769	1438.43	-0.310196	0.245782	-1.26208	0.206921	0.999875
CNAG_01770	1225.33	-0.00604183	0.110548	-0.0546533	0.956415	0.999875
CNAG_01771	467.061	-0.12624	0.148684	-0.849052	0.395852	0.999875
CNAG_01772	2173.37	0.106398	0.148199	0.717941	0.472794	0.999875
CNAG_01773	301.928	-0.194427	0.206638	-0.940908	0.346752	0.999875
CNAG_01776	104.407	-2.40544	3.07718	-0.781702	0.43439	0.999875
CNAG_01777	2039.45	-0.46751	0.487988	-0.958035	0.338045	0.999875
CNAG_01778	945	-0.125886	0.122403	-1.02845	0.303737	0.999875
CNAG_01779	281.008	-0.150455	0.18715	-0.803925	0.42144	0.999875
CNAG_01780	2009.72	0.0976531	0.195731	0.498915	0.617839	0.999875
CNAG_01781	41.6162	0.286819	0.463998	0.618149	0.536477	0.999875
CNAG_01788	1235.16	-0.00751837	0.243195	-0.0309149	0.975337	0.999875
CNAG_01789	3774.58	0.0787788	0.165712	0.475396	0.634505	0.999875
CNAG_01790	745.216	-0.00981051	0.125377	-0.078248	0.937631	0.999875
CNAG_01791	922.324	0.249445	0.376902	0.661829	0.508081	0.999875
CNAG_01792	631.665	0.0746733	0.202699	0.368396	0.712578	0.999875
CNAG_01793	300.079	-0.0509736	0.252141	-0.202163	0.839789	0.999875
CNAG_01794	183.802	-0.0127481	0.187592	-0.0679564	0.94582	0.999875
CNAG_01795	131.57	-0.244325	0.295052	-0.828074	0.407628	0.999875
CNAG_01796	91.1952	0.193746	0.293446	0.660242	0.509099	0.999875
CNAG_01798	488.751	-0.112253	0.133769	-0.839155	0.401382	0.999875
CNAG_01799	11989.3	0.0359173	0.0824618	0.435563	0.663154	0.999875
CNAG_01800	6112	0.069298	0.110079	0.62953	0.529002	0.999875
CNAG_01801	16.7385	0.530049	1.36621	0.387971	0.698037	0.999875
CNAG_01803	3035.63	-0.362148	0.71263	-0.508185	0.611323	0.999875
CNAG_01807	468.114	0.520115	0.402503	1.2922	0.196287	0.999875
CNAG_01808	752.815	-0.570489	1.5882	-0.359206	0.719441	0.999875
CNAG_01809	593.194	0.00383861	0.12689	0.0302515	0.975866	0.999875
CNAG_01810	621.23	0.0760501	0.473769	0.160521	0.87247	0.999875
CNAG_01811	2687.96	-0.0655468	0.106751	-0.614014	0.539206	0.999875
CNAG_01812	1547.03	0.328717	2.09431	0.156957	0.875279	0.999875
CNAG_01813	6645.18	0.0463746	0.0652581	0.710633	0.477312	0.999875
CNAG_01814	253.973	0.137921	0.203382	0.678138	0.497684	0.999875
CNAG_01815	211.876	-0.101568	0.195992	-0.518228	0.604299	0.999875
CNAG_01816	64.8505	0.909139	1.42232	0.639196	0.522695	0.999875
CNAG_01817	610.907	-0.105964	0.129806	-0.816323	0.414315	0.999875
CNAG_01818	1608.38	0.0659316	0.0861589	0.765233	0.444133	0.999875
CNAG_01819	856.59	0.210832	0.213437	0.987795	0.323253	0.999875
CNAG_01820	7338.27	-0.535191	0.234817	-2.27918	0.0226565	0.999875
CNAG_01821	1670.27	-0.257238	0.413777	-0.621683	0.53415	0.999875
CNAG_01822	2783.57	-0.105867	0.0766915	-1.38043	0.167454	0.999875
CNAG_01823	2323.95	-0.208785	0.251188	-0.831188	0.405868	0.999875
CNAG_01824	678.054	-0.0732536	0.215939	-0.339233	0.734434	0.999875
CNAG_01825	451.148	-0.00982753	0.171984	-0.0571422	0.954432	0.999875
CNAG_01826	383.846	-0.199027	0.129112	-1.54151	0.123192	0.999875
CNAG_01827	44.6758	-0.0179236	1.47475	-0.0121537	0.990303	0.999875
CNAG_01828	589.452	0.12749	0.248523	0.512992	0.607957	0.999875
CNAG_01832	673.753	-0.10266	0.135848	-0.755696	0.449832	0.999875
CNAG_01833	3896.1	0.0421103	0.205297	0.205119	0.837479	0.999875
CNAG_01834	1101.65	0.179798	0.566498	0.317385	0.750951	0.999875
CNAG_01835	565.151	0.0187865	0.145787	0.128863	0.897466	0.999875
CNAG_01837	682.167	-0.358897	0.280593	-1.27907	0.200874	0.999875
CNAG_01839	3324.21	-0.163716	0.12503	-1.30942	0.190391	0.999875
CNAG_01840	8601.19	0.486408	0.6774	0.718052	0.472725	0.999875
CNAG_01841	4.4201	0.158597	3.37014	0.0470596	0.962466	0.999875
CNAG_01842	324.731	0.18096	0.333905	0.54195	0.587853	0.999875
CNAG_01843	1920.69	0.0399979	0.108644	0.368156	0.712757	0.999875
CNAG_01844	148.555	0.161181	0.251622	0.64057	0.521802	0.999875
CNAG_01845	1103.1	-0.0802829	0.155908	-0.514937	0.606597	0.999875
CNAG_01846	355.512	-11.8671	1.80018	-6.59218	4.33406e-11	4.32725e-08
CNAG_01847	117.6	1.68968	1.48013	1.14157	0.253632	0.999875
CNAG_01848	679.795	-0.128123	0.173191	-0.73978	0.459434	0.999875
CNAG_01849	18.352	-7.58976	2.1972	-3.45428	0.000551766	0.142826
CNAG_01850	553.767	-0.0277168	0.142041	-0.195132	0.845289	0.999875
CNAG_01852	205.974	-25.0015	3.90697	-6.3992	NA	NA
CNAG_01853	9.89992	-0.426352	0.656344	-0.649586	0.51596	0.999875
CNAG_01854	4849.36	-0.0317125	0.178117	-0.178043	0.858689	0.999875
CNAG_01855	836.612	-0.0496201	0.165408	-0.299986	0.764188	0.999875
CNAG_01856	18.7264	-1.10767	2.2749	-0.486908	0.626324	0.999875
CNAG_01858	29.4036	-0.855639	1.37282	-0.623273	0.533105	0.999875
CNAG_01859	433.854	-0.0262331	0.193142	-0.135823	0.891961	0.999875
CNAG_01860	811.819	-0.390799	0.281793	-1.38683	0.165494	0.999875
CNAG_01861	1390.76	-0.224636	0.107	-2.09941	0.0357812	0.999875
CNAG_01863	712.129	0.122544	0.107472	1.14024	0.254186	0.999875
CNAG_01864	822.465	-0.112174	0.121343	-0.924439	0.355258	0.999875
CNAG_01865	244.292	-0.179517	0.201653	-0.890227	0.373344	0.999875
CNAG_01866	81.7541	0.391487	0.286868	1.36469	0.17235	0.999875
CNAG_01867	1087.08	-0.0713561	0.275406	-0.259094	0.795563	0.999875
CNAG_01868	1274.04	0.11043	0.113918	0.969383	0.332354	0.999875
CNAG_01869	454.615	0.0448534	0.185986	0.241165	0.809427	0.999875
CNAG_01870	4424.1	-0.00599644	0.142038	-0.0422172	0.966326	0.999875
CNAG_01871	777.489	-0.0849926	0.153992	-0.55193	0.580997	0.999875
CNAG_01872	400.971	0.121504	0.208752	0.582049	0.560534	0.999875
CNAG_01874	640.997	-0.0696728	0.171181	-0.407013	0.683998	0.999875
CNAG_01875	430.916	-0.0255361	0.173965	-0.146789	0.883299	0.999875
CNAG_01876	351.792	0.00379535	0.119844	0.0316691	0.974736	0.999875
CNAG_01877	4259.47	0.27857	0.330699	0.842366	0.399583	0.999875
CNAG_01878	930.327	-0.098194	0.178159	-0.551159	0.581525	0.999875
CNAG_01879	388.913	0.0944352	0.167085	0.565192	0.571943	0.999875
CNAG_01880	566.604	-0.0354488	0.148439	-0.23881	0.811253	0.999875
CNAG_01881	6282.59	-0.0438116	0.114928	-0.38121	0.703048	0.999875
CNAG_01882	204.325	0.0249967	0.170322	0.146761	0.883321	0.999875
CNAG_01884	41924.8	0.153021	0.178442	0.857539	0.391147	0.999875
CNAG_01885	425.361	0.101239	0.246915	0.410018	0.681793	0.999875
CNAG_01886	423.958	-0.17358	0.186883	-0.928812	0.352986	0.999875
CNAG_01889	287.678	-0.489854	0.359805	-1.36145	0.173373	0.999875
CNAG_01890	9159.2	0.149623	0.153577	0.974258	0.329928	0.999875
CNAG_01891	275.683	0.0527969	0.176457	0.299205	0.764783	0.999875
CNAG_01892	2127.95	-0.109129	0.428854	-0.254467	0.799135	0.999875
CNAG_01893	2131.64	-0.376428	0.490337	-0.767692	0.44267	0.999875
CNAG_01894	844.846	0.0638777	0.14373	0.444429	0.656732	0.999875
CNAG_01895	43.2824	-0.330518	0.444444	-0.743666	0.457079	0.999875
CNAG_01896	26910	-0.283728	0.355059	-0.799103	0.424231	0.999875
CNAG_01897	1980.74	0.0445948	0.0928572	0.480251	0.631049	0.999875
CNAG_01898	942.904	0.160558	0.431936	0.371716	0.710104	0.999875
CNAG_01899	1945.49	-0.0996901	0.0928384	-1.0738	0.282911	0.999875
CNAG_01900	887.638	-0.257559	0.158069	-1.6294	0.103228	0.999875
CNAG_01902	514.746	0.0849519	0.163279	0.520288	0.602863	0.999875
CNAG_01903	366.129	0.169916	0.133072	1.27687	0.201649	0.999875
CNAG_01904	627.787	0.220624	0.132898	1.6601	0.0968953	0.999875
CNAG_01905	726.113	0.106846	0.138308	0.772519	0.439807	0.999875
CNAG_01906	240.607	0.0825256	0.239888	0.344017	0.730834	0.999875
CNAG_01907	590.082	0.206733	0.245149	0.843298	0.399062	0.999875
CNAG_01908	632.881	-0.0530215	0.110372	-0.480387	0.630952	0.999875
CNAG_01909	326.282	0.196909	0.298474	0.659719	0.509434	0.999875
CNAG_01910	741.747	0.0958902	0.14672	0.653557	0.513397	0.999875
CNAG_01911	558.31	-0.17048	0.166087	-1.02645	0.304679	0.999875
CNAG_01912	573.332	-0.323146	0.550121	-0.587409	0.556929	0.999875
CNAG_01913	90.5291	0.173462	0.314591	0.551389	0.581367	0.999875
CNAG_01914	899.679	-0.146685	0.333077	-0.440393	0.659652	0.999875
CNAG_01915	6551.16	-0.0443179	0.122623	-0.361416	0.717788	0.999875
CNAG_01916	667.922	0.0760669	0.172486	0.441002	0.659211	0.999875
CNAG_01917	242.727	0.0778043	0.327115	0.23785	0.811997	0.999875
CNAG_01918	351.3	-0.0695659	0.148791	-0.467541	0.640113	0.999875
CNAG_01919	814.993	-0.163468	0.303741	-0.538181	0.590452	0.999875
CNAG_01920	11602.4	-0.25612	0.29189	-0.877453	0.38024	0.999875
CNAG_01921	60.3039	-0.120444	0.406361	-0.296398	0.766926	0.999875
CNAG_01923	951.394	2.38636	0.204567	11.6654	1.91449e-31	6.69017e-28
CNAG_01924	2364.37	-0.508549	0.506829	-1.00339	0.315671	0.999875
CNAG_01925	256.352	-0.186132	0.720526	-0.258328	0.796154	0.999875
CNAG_01926	108.076	-0.834358	0.667951	-1.24913	0.211617	0.999875
CNAG_01927	590.335	-0.102516	0.140507	-0.729616	0.465625	0.999875
CNAG_01928	444.074	-0.149321	0.422845	-0.353134	0.723988	0.999875
CNAG_01929	48.2138	0.575675	1.4307	0.402373	0.68741	0.999875
CNAG_01930	244.973	-0.0288698	0.235811	-0.122427	0.902561	0.999875
CNAG_01933	2.69711	-0.768292	1.44533	-0.531568	0.595025	0.999875
CNAG_01937	7.79016	0.00994368	1.40792	0.0070627	0.994365	0.999875
CNAG_01938	680.398	-0.0593044	0.157655	-0.376164	0.706795	0.999875
CNAG_01939	167.686	-0.265475	0.375517	-0.706959	0.479592	0.999875
CNAG_01940	204.053	-0.141079	0.349489	-0.403671	0.686455	0.999875
CNAG_01941	596.809	-0.121449	0.209491	-0.579734	0.562094	0.999875
CNAG_01942	2319.98	-0.385486	0.503454	-0.765682	0.443865	0.999875
CNAG_01943	1998.54	0.433753	0.29642	1.4633	0.143384	0.999875
CNAG_01944	21.9962	-0.641573	0.668982	-0.959028	0.337545	0.999875
CNAG_01946	437.408	-0.16573	0.278819	-0.5944	0.552245	0.999875
CNAG_01947	203.644	-0.303704	0.311883	-0.973776	0.330168	0.999875
CNAG_01948	299.811	0.654972	0.668396	0.979917	0.327127	0.999875
CNAG_01949	142.51	0.766831	1.0833	0.707867	0.479028	0.999875
CNAG_01950	826.041	0.101295	0.277414	0.36514	0.715007	0.999875
CNAG_01951	59485.2	0.157685	0.136808	1.1526	0.249074	0.999875
CNAG_01952	372.545	-0.372874	0.367863	-1.01362	0.310764	0.999875
CNAG_01953	106.188	0.197892	0.777494	0.254525	0.79909	0.999875
CNAG_01954	25.0682	-1.27828	3.12241	-0.409388	0.682255	0.999875
CNAG_01956	493.285	-0.0292042	0.129967	-0.224705	0.822208	0.999875
CNAG_01957	4326.06	-0.0695003	0.11096	-0.626353	0.531083	0.999875
CNAG_01958	4104.97	-0.0368942	0.089581	-0.411853	0.680447	0.999875
CNAG_01959	337.368	0.157842	0.211525	0.746208	0.455542	0.999875
CNAG_01960	5.72126	-5.90835	3.91425	-1.50945	0.131185	0.999875
CNAG_01961	4470.66	-0.136107	0.194802	-0.698695	0.484743	0.999875
CNAG_01962	861.301	-0.00979755	0.182306	-0.0537423	0.95714	0.999875
CNAG_01963	188.699	0.018411	0.290316	0.063417	0.949434	0.999875
CNAG_01965	2.12331	-4.47647	3.92692	-1.13995	0.254309	0.999875
CNAG_01969	18.4974	0.806419	2.19874	0.366763	0.713796	0.999875
CNAG_01970	758.754	-0.0841353	0.312105	-0.269573	0.787488	0.999875
CNAG_01971	2.00601	0.793552	2.14947	0.369185	0.71199	0.999875
CNAG_01972	4.80472	4.78005	3.91674	1.22042	0.222308	0.999875
CNAG_01973	616.751	0.00140344	0.145436	0.00964988	0.992301	0.999875
CNAG_01974	924.303	-0.00643581	0.240808	-0.0267259	0.978678	0.999875
CNAG_01975	266.803	0.0490148	0.273672	0.179101	0.857859	0.999875
CNAG_01976	38553.8	0.124802	0.166364	0.750176	0.453148	0.999875
CNAG_01978	42.5932	-0.0359444	1.73863	-0.020674	0.983506	0.999875
CNAG_01981	2553.61	-0.0787645	0.110641	-0.711895	0.47653	0.999875
CNAG_01982	115.134	-0.288011	0.563494	-0.511117	0.609269	0.999875
CNAG_01983	79.1837	2.17972	3.08034	0.707624	0.479179	0.999875
CNAG_01984	25556.8	-0.159782	0.288101	-0.554604	0.579166	0.999875
CNAG_01985	1725.13	-0.031743	0.199449	-0.159154	0.873548	0.999875
CNAG_01986	1006.26	-0.0681593	0.288855	-0.235964	0.81346	0.999875
CNAG_01987	582.615	0.116316	0.177384	0.65573	0.511998	0.999875
CNAG_01988	462.597	-0.169495	0.290316	-0.583828	0.559336	0.999875
CNAG_01990	70267.6	0.0961969	0.151912	0.63324	0.526577	0.999875
CNAG_01991	13557.7	-0.0257039	0.0896969	-0.286564	0.774446	0.999875
CNAG_01993	206.665	-0.187781	0.547285	-0.343114	0.731513	0.999875
CNAG_01995	24.3101	0.0811954	0.495539	0.163853	0.869847	0.999875
CNAG_01996	135.296	-0.0875344	0.222591	-0.393253	0.694133	0.999875
CNAG_01997	1321.26	0.361422	0.436489	0.82802	0.407659	0.999875
CNAG_01999	94.5792	3.27347	1.26878	2.58	NA	NA
CNAG_02000	339.748	11.9217	1.23813	9.62882	6.0421e-22	1.40761e-18
CNAG_02001	404.14	-0.336101	0.207131	-1.62265	0.104664	0.999875
CNAG_02002	2311.79	0.162459	0.20043	0.810549	0.417625	0.999875
CNAG_02004	94.7608	-1.61728	2.2502	-0.718727	0.472309	0.999875
CNAG_02005	25.6757	0.524251	0.69982	0.749123	0.453783	0.999875
CNAG_02006	2002.92	-0.191872	0.348678	-0.550285	0.582124	0.999875
CNAG_02007	6793.56	0.0313591	0.0736948	0.425526	0.670453	0.999875
CNAG_02008	2674.8	-0.0414267	0.121865	-0.33994	0.733901	0.999875
CNAG_02009	351.058	-0.200006	0.150773	-1.32654	0.184661	0.999875
CNAG_02010	147.827	-0.167956	0.286012	-0.587233	0.557047	0.999875
CNAG_02011	208.616	0.00463063	0.345682	0.0133956	0.989312	0.999875
CNAG_02012	353.771	0.0468839	0.107819	0.434839	0.663679	0.999875
CNAG_02013	425.664	-0.0939098	0.248151	-0.378439	0.705105	0.999875
CNAG_02018	15.9101	0.0979129	0.569037	0.172068	0.863384	0.999875
CNAG_02020	716.602	-0.00398035	0.11944	-0.033325	0.973415	0.999875
CNAG_02021	1481.45	-0.0543602	0.141616	-0.383855	0.701086	0.999875
CNAG_02022	2439.31	-0.0252146	0.0560095	-0.450184	0.652578	0.999875
CNAG_02023	151.44	-0.0907856	0.370483	-0.245047	0.80642	0.999875
CNAG_02025	615.387	0.169927	0.254965	0.666473	0.505109	0.999875
CNAG_02026	4.93375	5.81087	3.91627	1.48377	0.137869	0.999875
CNAG_02027	102.937	0.100404	0.490325	0.204771	0.837751	0.999875
CNAG_02028	412.292	-0.0521482	0.218879	-0.238251	0.811687	0.999875
CNAG_02029	716.522	-0.141454	0.277462	-0.509814	0.610182	0.999875
CNAG_02030	2803.13	-0.212372	0.27936	-0.760211	0.447128	0.999875
CNAG_02032	330.04	0.083697	0.1541	0.543135	0.587037	0.999875
CNAG_02033	630.152	0.0963805	0.16616	0.580048	0.561882	0.999875
CNAG_02034	520.207	0.0395898	0.262416	0.150867	0.880081	0.999875
CNAG_02035	5092.24	-0.591577	0.628927	-0.940612	0.346904	0.999875
CNAG_02036	531.606	0.71559	0.501051	1.42818	0.15324	0.999875
CNAG_02037	449.13	0.19319	0.189447	1.01976	0.307845	0.999875
CNAG_02038	1776.01	-0.278638	0.29984	-0.92929	0.352739	0.999875
CNAG_02039	145.328	0.107699	0.440469	0.244509	0.806836	0.999875
CNAG_02040	5.44264	-5.84037	3.91461	-1.49194	0.135715	0.999875
CNAG_02041	2365.97	0.03661	0.645235	0.056739	0.954753	0.999875
CNAG_02043	109.799	0.179203	3.72667	0.0480867	NA	NA
CNAG_02044	11.0717	1.9193	2.99425	0.640993	0.521527	0.999875
CNAG_02045	56.4645	-0.7993	1.36964	-0.583584	0.5595	0.999875
CNAG_02046	1044.37	0.0952544	0.12824	0.742783	0.457613	0.999875
CNAG_02047	1085.37	-0.474664	0.475478	-0.998288	0.31814	0.999875
CNAG_02048	1631.55	0.0314019	0.229914	0.136581	0.891362	0.999875
CNAG_02049	32.2517	-1.23125	0.704555	-1.74756	0.0805403	0.999875
CNAG_02050	202.561	-0.0506776	0.173182	-0.292625	0.769808	0.999875
CNAG_02051	337.541	0.16368	0.18836	0.868973	0.384862	0.999875
CNAG_02052	17.803	-0.0670071	3.17351	-0.0211145	0.983154	0.999875
CNAG_02054	1552.83	0.0253892	0.196908	0.128939	0.897406	0.999875
CNAG_02055	995.895	-0.1966	0.292457	-0.672235	0.501434	0.999875
CNAG_02056	432.481	-0.158576	0.165809	-0.956378	0.338881	0.999875
CNAG_02057	614.692	-0.304639	0.217101	-1.40321	0.160553	0.999875
CNAG_02059	737.984	-0.0235428	0.148798	-0.15822	0.874283	0.999875
CNAG_02060	245.93	0.0651661	0.558528	0.116675	0.907118	0.999875
CNAG_02062	125.046	-0.0179506	0.212148	-0.0846137	0.932568	0.999875
CNAG_02063	217.503	1.91043	3.72623	0.512699	0.608162	0.999875
CNAG_02064	534.085	0.100934	0.0964719	1.04625	0.295446	0.999875
CNAG_02065	783.298	0.178019	0.179156	0.993655	0.320391	0.999875
CNAG_02067	1220.51	0.0245204	0.212132	0.11559	0.907977	0.999875
CNAG_02068	889.408	0.115202	0.141052	0.81673	0.414083	0.999875
CNAG_02069	1966.86	-0.0292277	0.366262	-0.0798001	0.936396	0.999875
CNAG_02070	12074.5	-0.38411	0.60349	-0.636482	0.524463	0.999875
CNAG_02071	710.142	0.0179961	0.118882	0.151378	0.879678	0.999875
CNAG_02072	1153.75	-0.393293	0.403333	-0.975107	0.329507	0.999875
CNAG_02073	499.715	-0.0858498	0.256011	-0.335336	0.737371	0.999875
CNAG_02074	1525.32	-0.0262969	0.114521	-0.229625	0.818383	0.999875
CNAG_02075	1400.56	0.177701	0.217631	0.816524	0.4142	0.999875
CNAG_02076	2041.87	-0.0599682	0.0996864	-0.601569	0.547461	0.999875
CNAG_02077	356.758	0.181435	0.525197	0.345461	0.729748	0.999875
CNAG_02078	1114.43	0.105827	0.152141	0.695583	0.48669	0.999875
CNAG_02079	1754.18	-0.316862	0.430307	-0.736362	0.46151	0.999875
CNAG_02081	1573.71	-0.14101	0.0962023	-1.46576	0.142713	0.999875
CNAG_02082	162.725	0.547243	2.40126	0.227899	0.819725	0.999875
CNAG_02083	28.6293	0.935447	3.14478	0.29746	0.766115	0.999875
CNAG_02084	3352.29	0.0604908	0.180951	0.334294	0.738158	0.999875
CNAG_02085	249.602	-0.123689	0.168278	-0.735026	0.462324	0.999875
CNAG_02086	1486.77	0.0533703	0.259238	0.205874	0.83689	0.999875
CNAG_02087	24.6231	0.101105	1.68221	0.0601025	0.952074	0.999875
CNAG_02088	1289.75	0.0930001	0.228579	0.406862	0.684109	0.999875
CNAG_02089	96.016	-0.255028	0.249256	-1.02316	0.306234	0.999875
CNAG_02090	210.305	-1.03504	0.624658	-1.65698	0.0975242	0.999875
CNAG_02091	5530.32	0.0973852	0.169139	0.575771	0.56477	0.999875
CNAG_02092	555.416	-0.0795913	0.141777	-0.561385	0.574535	0.999875
CNAG_02093	23.9703	0.113265	0.637183	0.177759	0.858912	0.999875
CNAG_02094	3350.6	-0.255982	0.257016	-0.995976	0.319262	0.999875
CNAG_02095	1983.78	0.10506	0.125268	0.838684	0.401646	0.999875
CNAG_02096	295.575	-0.163362	0.136697	-1.19507	0.23206	0.999875
CNAG_02097	802.676	-0.344358	0.274865	-1.25283	0.210268	0.999875
CNAG_02099	2084.86	0.053153	0.101124	0.525619	0.599153	0.999875
CNAG_02100	3310.73	0.0330928	0.0793956	0.416809	0.676818	0.999875
CNAG_02101	277.828	0.28983	0.257664	1.12484	0.260658	0.999875
CNAG_02102	28.357	-0.480675	0.776577	-0.618967	0.535938	0.999875
CNAG_02103	64.0506	0.47819	1.45401	0.328876	0.74225	0.999875
CNAG_02104	359.338	-0.330251	0.273513	-1.20744	0.227262	0.999875
CNAG_02105	533.265	0.105982	0.199927	0.530105	0.596039	0.999875
CNAG_02106	1406.61	0.0933743	0.171087	0.545771	0.585224	0.999875
CNAG_02107	250.389	-0.280652	0.227319	-1.23462	0.216973	0.999875
CNAG_02108	55.3122	22.6024	3.90761	5.7842	NA	NA
CNAG_02109	333.766	-0.0877605	0.211071	-0.415787	0.677566	0.999875
CNAG_02110	1222.24	0.0095028	0.148695	0.063908	0.949043	0.999875
CNAG_02111	563.111	-0.0178673	0.213164	-0.0838194	0.9332	0.999875
CNAG_02112	652.168	-0.0903446	0.210131	-0.429944	0.667236	0.999875
CNAG_02113	2689.88	-0.0945952	0.139861	-0.676353	0.498816	0.999875
CNAG_02114	727.278	-0.269922	0.285897	-0.944124	0.345106	0.999875
CNAG_02115	3500.3	0.0154053	0.124255	0.123981	0.90133	0.999875
CNAG_02116	455.511	-0.189088	0.264792	-0.7141	0.475166	0.999875
CNAG_02117	1331.03	-0.189989	0.168938	-1.12461	0.260754	0.999875
CNAG_02118	12.0316	-0.25354	3.74075	-0.0677779	0.945962	0.999875
CNAG_02119	388.062	-0.0696205	0.135049	-0.515521	0.606189	0.999875
CNAG_02120	1946.83	0.000277134	0.112292	0.00246798	0.998031	0.999926
CNAG_02121	741.361	-0.284302	0.360503	-0.788624	0.430332	0.999875
CNAG_02122	508.492	0.0690552	0.266103	0.259506	0.795245	0.999875
CNAG_02123	783.674	0.0550044	0.175538	0.313347	0.754017	0.999875
CNAG_02124	256.876	-0.233421	0.189094	-1.23441	0.217049	0.999875
CNAG_02126	1836.97	-0.00649275	0.0996171	-0.065177	0.948033	0.999875
CNAG_02127	524.418	-0.255677	0.152996	-1.67114	0.0946949	0.999875
CNAG_02128	7783.61	0.0634662	0.171692	0.369651	0.711643	0.999875
CNAG_02129	4224.66	-0.505166	0.634774	-0.795821	0.426136	0.999875
CNAG_02130	2311.33	-0.100646	0.17249	-0.58349	0.559564	0.999875
CNAG_02131	1102.93	0.0498029	0.110338	0.451365	0.651726	0.999875
CNAG_02132	145.97	0.049819	0.351655	0.14167	0.887341	0.999875
CNAG_02133	9446.4	-0.163734	0.374532	-0.437169	0.661989	0.999875
CNAG_02134	1639.76	0.0492201	0.127163	0.387063	0.69871	0.999875
CNAG_02135	399.826	-0.220965	0.183618	-1.2034	0.228823	0.999875
CNAG_02136	3726.01	0.0318046	0.136247	0.233434	0.815424	0.999875
CNAG_02137	481.281	-0.14098	0.114033	-1.23631	0.216344	0.999875
CNAG_02138	282.558	-0.0292822	0.151713	-0.193011	0.846951	0.999875
CNAG_02139	1515.48	-0.154711	0.243319	-0.635836	0.524884	0.999875
CNAG_02140	365.923	-25.1326	3.90688	-6.4329	NA	NA
CNAG_02141	387.502	0.458371	0.564892	0.81143	0.417119	0.999875
CNAG_02143	265.885	0.422577	0.912412	0.463143	0.643262	0.999875
CNAG_02144	71520.6	0.126231	0.151749	0.831838	0.405501	0.999875
CNAG_02145	153.278	23.974	3.90707	6.13607	NA	NA
CNAG_02147	226.638	0.111256	0.2272	0.489683	0.624359	0.999875
CNAG_02148	2262.48	-0.0551053	0.0816044	-0.675273	0.499502	0.999875
CNAG_02149	678.239	0.203259	0.385142	0.52775	0.597673	0.999875
CNAG_02150	300.762	-0.225203	0.426864	-0.527577	0.597793	0.999875
CNAG_02151	713.554	-0.0468455	0.231046	-0.202754	0.839327	0.999875
CNAG_02152	30.0828	20.859	3.90832	5.33709	NA	NA
CNAG_02153	1032.31	0.0441196	0.102095	0.432144	0.665637	0.999875
CNAG_02154	346.532	0.00133545	0.183626	0.00727267	0.994197	0.999875
CNAG_02156	261.045	0.254058	0.860623	0.295202	0.767839	0.999875
CNAG_02157	292.666	-0.0546791	0.239112	-0.228676	0.819121	0.999875
CNAG_02159	163.665	0.288473	0.373306	0.772752	0.439669	0.999875
CNAG_02161	640.516	0.0281105	0.146174	0.192308	0.847501	0.999875
CNAG_02162	1007.81	0.109294	0.307659	0.355243	0.722407	0.999875
CNAG_02163	288.969	0.148796	0.273871	0.543306	0.586919	0.999875
CNAG_02164	247.662	-0.236507	0.364239	-0.649317	0.516134	0.999875
CNAG_02165	509.705	-0.246733	0.389312	-0.633765	0.526234	0.999875
CNAG_02166	1224.82	0.0144457	0.0897715	0.160916	0.872159	0.999875
CNAG_02167	423.593	-0.267531	0.314789	-0.849876	0.395394	0.999875
CNAG_02168	202.189	0.18008	0.290273	0.620381	0.535007	0.999875
CNAG_02170	13.7952	-1.38206	3.04582	-0.453755	0.650005	0.999875
CNAG_02171	342.728	0.133499	0.163606	0.815979	0.414512	0.999875
CNAG_02172	281.99	-0.0147093	0.228458	-0.0643851	0.948664	0.999875
CNAG_02173	769.253	-0.220973	0.156514	-1.41184	0.157997	0.999875
CNAG_02174	2139.35	-0.042738	0.0853729	-0.500603	0.61665	0.999875
CNAG_02175	515.279	0.111471	0.22545	0.494436	0.620998	0.999875
CNAG_02176	410.898	-0.144102	0.217467	-0.662638	0.507562	0.999875
CNAG_02177	3903.38	-0.0781409	0.111775	-0.699091	0.484495	0.999875
CNAG_02178	404.292	-0.0538874	0.104768	-0.514348	0.607008	0.999875
CNAG_02179	508.939	-0.0501909	0.16104	-0.311668	0.755293	0.999875
CNAG_02181	1018.39	-0.0853235	0.132125	-0.64578	0.518422	0.999875
CNAG_02182	169.834	-0.202674	2.64427	-0.0766465	0.938905	0.999875
CNAG_02183	384.107	0.041309	0.126364	0.326905	0.74374	0.999875
CNAG_02184	1.78306	-0.0201438	3.82913	-0.00526067	0.995803	0.999875
CNAG_02185	255.867	0.419585	0.482024	0.870464	0.384047	0.999875
CNAG_02186	191.036	0.23086	0.35965	0.6419	0.520938	0.999875
CNAG_02187	668.571	-0.110786	0.0956666	-1.15804	0.246848	0.999875
CNAG_02188	398.392	-0.0752568	0.585588	-0.128515	0.897742	0.999875
CNAG_02189	3235.3	0.10226	0.0465761	2.19554	0.028125	0.999875
CNAG_02190	810.172	0.14552	0.17822	0.816518	0.414204	0.999875
CNAG_02191	697.58	0.155323	0.459539	0.337997	0.735365	0.999875
CNAG_02193	720.549	0.104275	0.327281	0.318612	0.750021	0.999875
CNAG_02194	557.77	-0.042048	0.156588	-0.268526	0.788294	0.999875
CNAG_02195	186.856	-0.0610381	0.350773	-0.17401	0.861857	0.999875
CNAG_02196	1363.34	0.0282398	0.135736	0.20805	0.83519	0.999875
CNAG_02197	989.946	0.643649	1.67154	0.385064	0.70019	0.999875
CNAG_02198	296.181	-0.884183	0.589439	-1.50004	0.133604	0.999875
CNAG_02199	225.477	-0.266078	0.757199	-0.351398	0.72529	0.999875
CNAG_02200	966.925	0.0240755	0.25592	0.0940743	0.92505	0.999875
CNAG_02201	196.172	-0.269269	2.38504	-0.112899	0.910111	0.999875
CNAG_02202	4043.5	0.089848	0.196783	0.456584	0.64797	0.999875
CNAG_02203	635.33	-0.138741	0.192139	-0.722087	0.470241	0.999875
CNAG_02204	1227.43	0.105324	0.201779	0.521977	0.601686	0.999875
CNAG_02205	373.615	-0.0868916	0.15884	-0.54704	0.584351	0.999875
CNAG_02206	0.166203	1.08076	4.08047	0.264863	0.791115	0.999875
CNAG_02207	337.234	-0.0314471	0.206672	-0.152159	0.879061	0.999875
CNAG_02208	1601.84	0.0614951	0.204176	0.301187	0.763272	0.999875
CNAG_02209	3606.37	0.221317	0.306812	0.721346	0.470696	0.999875
CNAG_02210	519.086	-0.18006	0.24919	-0.72258	0.469938	0.999875
CNAG_02211	405.855	-0.547128	0.632656	-0.864812	0.387142	0.999875
CNAG_02212	4640.83	0.140419	0.174159	0.80627	0.420087	0.999875
CNAG_02213	2258.38	-0.147629	0.211889	-0.69673	0.485972	0.999875
CNAG_02214	160.37	-0.0158947	0.215611	-0.0737195	0.941234	0.999875
CNAG_02215	442.384	-0.00660496	0.201644	-0.0327556	0.97387	0.999875
CNAG_02216	519.635	-0.225038	0.358816	-0.627169	0.530549	0.999875
CNAG_02217	5.56921	-5.87347	3.91443	-1.50047	0.133494	0.999875
CNAG_02218	197.614	0.456807	0.358353	1.27474	0.202401	0.999875
CNAG_02219	196.111	-1.78038	2.26075	-0.787517	NA	NA
CNAG_02220	224.22	0.47557	1.54605	0.307604	0.758384	0.999875
CNAG_02221	562.481	-0.2845	0.164527	-1.7292	0.0837734	0.999875
CNAG_02222	924.128	-0.0811323	0.131928	-0.614974	0.538572	0.999875
CNAG_02223	647.943	-0.170411	0.194305	-0.87703	0.38047	0.999875
CNAG_02224	228.298	-0.136498	0.164146	-0.831565	0.405655	0.999875
CNAG_02225	59.7642	-0.51759	0.403386	-1.28311	0.199453	0.999875
CNAG_02226	192.08	-0.759419	0.872657	-0.870237	0.384171	0.999875
CNAG_02228	381.568	-0.00752878	0.154609	-0.0486955	0.961162	0.999875
CNAG_02229	802.213	-0.0644015	0.226839	-0.283909	0.77648	0.999875
CNAG_02230	3676.24	-0.608795	0.572233	-1.06389	0.287377	0.999875
CNAG_02231	580.127	-0.166231	0.19938	-0.833738	0.404428	0.999875
CNAG_02232	1259.29	-0.12321	0.11848	-1.03992	0.298376	0.999875
CNAG_02233	300.572	0.06395	0.126708	0.504704	0.613766	0.999875
CNAG_02234	8761.24	-1.0874	0.741359	-1.46676	0.14244	0.999875
CNAG_02235	192.435	0.992773	0.622958	1.59365	0.111016	0.999875
CNAG_02236	1574.15	-0.00792918	0.0712066	-0.111355	0.911335	0.999875
CNAG_02237	2126.45	-0.254898	0.307772	-0.828205	0.407554	0.999875
CNAG_02238	805.722	-0.0860035	0.166332	-0.517061	0.605114	0.999875
CNAG_02239	3517.4	-0.124689	0.128083	-0.973503	0.330303	0.999875
CNAG_02240	1155.36	-0.0515416	0.0932748	-0.552578	0.580552	0.999875
CNAG_02253	0.379719	-2.03033	4.01514	-0.505669	0.613089	0.999875
CNAG_02254	16.4167	-0.273811	3.73654	-0.0732795	NA	NA
CNAG_02257	9412.17	-0.400836	0.813656	-0.492636	0.62227	0.999875
CNAG_02258	329.034	0.661779	0.701581	0.943268	0.345544	0.999875
CNAG_02259	780.808	0.0935466	0.28402	0.329366	0.741879	0.999875
CNAG_02260	1495.72	0.0157009	0.146236	0.107367	0.914498	0.999875
CNAG_02261	1129.04	-0.0238555	0.0858891	-0.277748	0.781206	0.999875
CNAG_02262	833.297	-0.254886	0.319492	-0.797784	0.424996	0.999875
CNAG_02263	8133.04	-0.361147	0.578283	-0.624517	0.532288	0.999875
CNAG_02264	56.5494	-0.495128	2.26625	-0.218479	0.827056	0.999875
CNAG_02265	1147.4	0.0553326	0.105379	0.52508	0.599527	0.999875
CNAG_02266	5203.36	0.117683	0.0525614	2.23896	0.0251587	0.999875
CNAG_02267	878.497	-0.0273248	0.127911	-0.213623	0.830841	0.999875
CNAG_02268	318.643	0.262655	0.167335	1.56964	0.116499	0.999875
CNAG_02269	683.621	-0.120164	0.281357	-0.427086	0.669317	0.999875
CNAG_02270	227.176	-0.175591	0.282374	-0.62184	0.534047	0.999875
CNAG_02280	1472.29	0.0733246	0.102704	0.713941	0.475264	0.999875
CNAG_02281	348.811	0.0726865	0.158719	0.457957	0.646984	0.999875
CNAG_02282	761.677	-0.229209	0.388786	-0.589551	0.555492	0.999875
CNAG_02283	34.5289	0.16204	0.452612	0.358012	0.720335	0.999875
CNAG_02284	171.982	-0.079458	0.270748	-0.293476	0.769158	0.999875
CNAG_02286	318.889	0.338997	0.26342	1.28691	0.198127	0.999875
CNAG_02287	343.35	0.024771	0.130095	0.190407	0.84899	0.999875
CNAG_02288	97.5158	-0.117706	0.230488	-0.510682	0.609573	0.999875
CNAG_02289	381.648	-0.234721	0.147405	-1.59235	0.111307	0.999875
CNAG_02290	927.844	0.0405254	0.105006	0.385934	0.699546	0.999875
CNAG_02291	942.227	0.229574	0.217929	1.05343	0.292143	0.999875
CNAG_02292	3833.26	0.0227265	0.239386	0.0949369	0.924365	0.999875
CNAG_02294	1621.44	0.0976818	0.15855	0.616094	0.537832	0.999875
CNAG_02295	155.71	-0.137211	0.175575	-0.781498	0.43451	0.999875
CNAG_02296	1030.49	0.131695	0.147283	0.894163	0.371235	0.999875
CNAG_02297	279.258	0.0459829	0.233664	0.196791	0.843991	0.999875
CNAG_02298	643.894	-0.423823	0.456184	-0.929061	0.352857	0.999875
CNAG_02299	286.192	-0.0781289	0.408053	-0.191467	0.848159	0.999875
CNAG_02300	3729.18	0.0263778	0.0624061	0.42268	0.672529	0.999875
CNAG_02301	3674.35	0.15732	0.342875	0.458825	0.64636	0.999875
CNAG_02302	42.4067	-0.764996	1.36181	-0.561748	0.574288	0.999875
CNAG_02303	687.091	0.0473193	0.0991762	0.477124	0.633274	0.999875
CNAG_02304	557.33	-0.066958	0.193953	-0.345228	0.729923	0.999875
CNAG_02306	1030.9	-0.0791528	0.120351	-0.657682	0.510742	0.999875
CNAG_02307	840.176	-0.021762	0.0915039	-0.237826	0.812016	0.999875
CNAG_02308	515.422	-0.0610949	0.131352	-0.465122	0.641844	0.999875
CNAG_02309	607.19	-0.206733	0.0953065	-2.16914	0.0300721	0.999875
CNAG_02310	829.683	-0.00187745	0.106489	-0.0176304	0.985934	0.999875
CNAG_02312	469.951	-0.259113	0.394658	-0.656552	0.511469	0.999875
CNAG_02313	977.459	-0.37319	0.296172	-1.26004	0.207653	0.999875
CNAG_02314	577.187	-0.304892	0.284815	-1.07049	0.284399	0.999875
CNAG_02315	15363.4	0.0797632	0.0992695	0.803501	0.421685	0.999875
CNAG_02316	890.851	0.100665	0.194441	0.517716	0.604656	0.999875
CNAG_02317	832.542	0.175278	0.327086	0.535876	0.592044	0.999875
CNAG_02318	393.761	-0.0709018	0.188647	-0.375844	0.707033	0.999875
CNAG_02319	224.962	0.0675152	0.379105	0.178091	0.858652	0.999875
CNAG_02322	281.095	0.127016	0.159721	0.795237	0.426476	0.999875
CNAG_02323	673.219	-0.0369071	0.151756	-0.2432	0.80785	0.999875
CNAG_02324	494.432	-0.026458	0.116255	-0.227585	0.819969	0.999875
CNAG_02325	706.394	-0.180384	0.285812	-0.631129	0.527956	0.999875
CNAG_02326	2471.78	-0.241753	0.196613	-1.22959	0.218851	0.999875
CNAG_02327	2107.32	-0.0238603	0.0947219	-0.251899	0.801119	0.999875
CNAG_02328	876.929	0.223936	0.459571	0.487272	0.626066	0.999875
CNAG_02330	4924.72	0.602068	0.397381	1.51509	0.12975	0.999875
CNAG_02331	32208.1	-1.23217	1.56143	-0.789125	NA	NA
CNAG_02332	1215.87	-0.0202636	0.173028	-0.117112	0.906771	0.999875
CNAG_02333	183.463	0.106593	0.43203	0.246725	0.805121	0.999875
CNAG_02335	12580	-0.490283	0.536791	-0.913359	0.361054	0.999875
CNAG_02336	86.2289	9.94276	2.85006	3.48861	0.000485533	0.130515
CNAG_02337	1987.12	0.0376226	0.206812	0.181917	0.855648	0.999875
CNAG_02338	230.819	0.453047	0.822899	0.55055	0.581942	0.999875
CNAG_02340	1288.94	-0.0610745	0.100067	-0.610334	0.54164	0.999875
CNAG_02341	629.731	0.0476278	0.142941	0.333198	0.738985	0.999875
CNAG_02342	195.248	-0.0182039	0.188813	-0.0964126	0.923193	0.999875
CNAG_02343	297.234	-0.0697184	0.180493	-0.386266	0.6993	0.999875
CNAG_02344	251.382	-0.0829852	0.301487	-0.275253	0.783122	0.999875
CNAG_02345	314.433	0.0347401	0.246623	0.140863	0.887978	0.999875
CNAG_02347	84.3838	9.91157	3.20931	3.08838	NA	NA
CNAG_02348	972.252	-0.0736675	0.242972	-0.303193	0.761743	0.999875
CNAG_02349	146.126	-0.189179	0.166636	-1.13529	0.256256	0.999875
CNAG_02350	657.685	-0.0201058	0.152021	-0.132257	0.894781	0.999875
CNAG_02351	514.5	-0.178149	0.273094	-0.652336	0.514184	0.999875
CNAG_02353	40.1287	0.299534	2.30557	0.129918	0.896632	0.999875
CNAG_02354	1622.66	0.192133	0.227497	0.844551	0.398361	0.999875
CNAG_02355	775.565	-0.423569	0.457229	-0.926381	0.354248	0.999875
CNAG_02356	763.659	0.0881228	0.118883	0.741256	0.458538	0.999875
CNAG_02357	349.068	-0.150032	0.286593	-0.523502	0.600625	0.999875
CNAG_02358	305.679	-0.0438517	0.201325	-0.217816	0.827572	0.999875
CNAG_02359	27196.9	0.156402	0.113944	1.37262	0.16987	0.999875
CNAG_02361	1033.45	0.203483	0.194828	1.04443	0.296289	0.999875
CNAG_02363	79.7218	-0.0711824	0.310132	-0.229523	0.818462	0.999875
CNAG_02364	261.452	-0.214904	0.246224	-0.872798	0.382773	0.999875
CNAG_02365	200.884	-0.235659	0.355222	-0.663414	0.507066	0.999875
CNAG_02366	1102.83	-0.0615176	0.145657	-0.422347	0.672772	0.999875
CNAG_02367	3959.45	0.0506051	0.0705354	0.717443	0.473101	0.999875
CNAG_02368	366.566	0.0128885	0.142082	0.0907117	0.927722	0.999875
CNAG_02371	163.214	-0.127086	0.239574	-0.530464	0.59579	0.999875
CNAG_02372	1998.05	-0.115478	0.189176	-0.610429	0.541577	0.999875
CNAG_02373	29.8712	-22.3817	3.9082	-5.72687	NA	NA
CNAG_02374	352.506	0.0252722	0.164194	0.153916	0.877676	0.999875
CNAG_02375	348.601	-0.0724447	0.134303	-0.539411	0.589603	0.999875
CNAG_02376	754.885	0.126015	0.119426	1.05518	0.291344	0.999875
CNAG_02377	1403.03	-0.0257722	0.194618	-0.132424	0.894649	0.999875
CNAG_02378	6398.58	0.132464	0.307006	0.431472	0.666125	0.999875
CNAG_02382	1938.31	0.246391	0.45737	0.538712	0.590085	0.999875
CNAG_02383	350.754	-0.0834937	0.288876	-0.28903	0.772558	0.999875
CNAG_02384	146.374	-0.0277518	0.251546	-0.110325	0.912152	0.999875
CNAG_02385	318.44	-0.169764	0.266444	-0.637147	0.524029	0.999875
CNAG_02386	371.155	-0.0359354	0.330222	-0.108822	0.913344	0.999875
CNAG_02387	602.872	-0.0374498	0.321669	-0.116423	0.907317	0.999875
CNAG_02388	313.943	-0.16019	0.363181	-0.441075	0.659159	0.999875
CNAG_02389	89.5725	0.198655	0.291243	0.682092	0.495181	0.999875
CNAG_02393	17.3367	20.9853	3.90946	5.36783	NA	NA
CNAG_02394	922.991	-0.0516006	0.10227	-0.504555	0.613872	0.999875
CNAG_02395	664.337	-0.227142	0.345598	-0.657244	0.511024	0.999875
CNAG_02396	1138.66	-0.00568794	0.0801289	-0.0709849	0.94341	0.999875
CNAG_02397	137.247	0.0933651	0.35413	0.263646	0.792053	0.999875
CNAG_02398	325.24	-0.140286	0.352534	-0.397938	0.690676	0.999875
CNAG_02399	7.49955	-6.30089	3.46968	-1.81598	0.0693729	0.999875
CNAG_02400	2278.52	-0.0354129	0.125759	-0.281594	0.778255	0.999875
CNAG_02401	507.57	-0.163144	0.153522	-1.06268	0.287929	0.999875
CNAG_02402	283.239	0.201136	0.267907	0.750765	0.452794	0.999875
CNAG_02403	5558.62	0.0664638	0.0959575	0.692638	0.488537	0.999875
CNAG_02404	3090.66	0.0118576	0.0774243	0.153151	0.878279	0.999875
CNAG_02405	86.4527	-0.048628	0.261788	-0.185753	0.852638	0.999875
CNAG_02406	390.666	0.0459547	0.176104	0.260952	0.794129	0.999875
CNAG_02408	384.533	-0.0672075	0.229697	-0.292592	0.769834	0.999875
CNAG_02409	281.959	-0.330049	0.214571	-1.53818	0.124005	0.999875
CNAG_02412	1893.49	0.0581655	0.418875	0.138861	0.88956	0.999875
CNAG_02413	1096.87	0.4335	0.775497	0.558996	0.576164	0.999875
CNAG_02414	8.86078	-0.281462	0.811496	-0.346844	0.728709	0.999875
CNAG_02415	1358.03	0.0943679	0.415173	0.227298	0.820192	0.999875
CNAG_02416	7633.99	0.125289	0.124754	1.00429	0.315239	0.999875
CNAG_02417	608.813	-0.2467	0.71179	-0.34659	0.728899	0.999875
CNAG_02418	8758.13	0.324309	0.558952	0.580209	0.561774	0.999875
CNAG_02419	285.544	-0.098047	0.139498	-0.702858	0.482144	0.999875
CNAG_02421	2118.02	0.16017	0.161633	0.990946	0.321712	0.999875
CNAG_02422	2211	-0.251502	0.296647	-0.847817	0.39654	0.999875
CNAG_02423	698.244	0.0825364	0.231488	0.356547	0.721431	0.999875
CNAG_02424	583.743	-0.116017	0.235707	-0.492209	0.622572	0.999875
CNAG_02425	322.955	0.0515466	0.179714	0.286827	0.774245	0.999875
CNAG_02426	1234.72	0.0228636	0.0895593	0.25529	0.798499	0.999875
CNAG_02427	875.027	-0.428596	0.438982	-0.976341	0.328896	0.999875
CNAG_02428	590.709	0.0571185	0.177928	0.32102	0.748196	0.999875
CNAG_02430	26.9223	0.96749	3.10967	0.311123	0.755707	0.999875
CNAG_02431	1013.94	-0.0998795	0.20544	-0.486174	0.626844	0.999875
CNAG_02432	148.386	-0.3754	0.322686	-1.16336	0.244684	0.999875
CNAG_02433	370.358	-0.0784793	0.182537	-0.429936	0.667242	0.999875
CNAG_02434	1949.93	-0.0729402	0.144619	-0.50436	0.614008	0.999875
CNAG_02435	1605.03	-0.113519	0.20382	-0.556956	0.577558	0.999875
CNAG_02436	424.725	-0.162031	0.172659	-0.938441	0.348018	0.999875
CNAG_02437	855.025	0.324137	0.446399	0.726115	0.467768	0.999875
CNAG_02438	205.968	-1.01949	1.54909	-0.658119	0.510462	0.999875
CNAG_02439	282.888	-0.639076	0.340766	-1.87541	0.0607362	0.999875
[truncated: 5,145 more rows]

## Sheet: WT_basal_vs_gat201_basal
gene_id	baseMean	log2FoldChange	lfcSE	stat	pvalue	padj
CNAG_00001	2.40983	4.73438	3.92524	1.20614	0.227764	NA
CNAG_00002	1128.47	0.00958635	0.518608	0.0184848	0.985252	0.997902
CNAG_00003	13.635	0.345214	1.25798	0.274419	0.783763	NA
CNAG_00004	24.3705	0.526086	0.52315	1.00561	0.314602	0.665314
CNAG_00005	696.318	0.0106559	0.125729	0.0847533	0.932458	0.992161
CNAG_00006	7048.28	0.0522481	0.0313618	1.66598	0.0957173	0.360247
CNAG_00007	3708.09	0.223878	0.0566327	3.95316	7.71243e-05	0.00221183
CNAG_00008	1343.48	-0.0500919	0.0687871	-0.728217	0.466481	0.78174
CNAG_00009	1419.66	0.0756738	0.0694231	1.09004	0.275697	0.621839
CNAG_00010	996.814	-0.0477444	0.121904	-0.391654	0.695314	0.90077
CNAG_00011	1171.34	-0.184355	0.0709369	-2.59885	0.00935358	0.0764942
CNAG_00012	3365.45	0.0672335	0.0707279	0.950593	0.341811	0.687815
CNAG_00013	1025.95	-0.0176672	0.115577	-0.152861	0.878508	0.971216
CNAG_00014	131.909	-0.180763	0.88279	-0.204764	0.837757	0.959469
CNAG_00015	94.1836	0.215052	0.232765	0.923902	0.355538	0.697646
CNAG_00016	4825.14	-0.170858	0.0888576	-1.92283	0.0545012	0.254707
CNAG_00017	156.253	-0.207226	0.187616	-1.10452	0.269366	0.614627
CNAG_00018	1631.35	0.442912	0.344068	1.28728	0.197997	0.521791
CNAG_00019	7803.6	0.159011	0.0766462	2.07461	0.0380227	0.20114
CNAG_00020	1128.2	0.0822288	0.132178	0.622107	0.533872	0.82368
CNAG_00021	2593	0.170908	0.139166	1.22809	0.219414	0.550624
CNAG_00022	3990.41	-0.000261443	0.114248	-0.00228838	0.998174	0.999819
CNAG_00023	43.1828	-0.952399	1.47851	-0.64416	0.519472	0.816263
CNAG_00024	13223.4	0.200684	0.0689308	2.91138	0.00359836	0.0388525
CNAG_00025	537.824	-0.389469	0.441089	-0.882972	0.377252	0.713738
CNAG_00026	9417.28	0.182727	0.0889823	2.05352	0.0400226	0.208262
CNAG_00027	69.526	22.8559	3.9074	5.84938	NA	NA
CNAG_00028	502.194	-0.394479	0.200881	-1.96374	0.0495597	0.237782
CNAG_00029	177.247	0.145436	0.271837	0.535011	0.592642	0.851903
CNAG_00030	418.699	-0.11363	0.136009	-0.835459	0.403459	0.735057
CNAG_00032	44.3389	0.0481985	0.327464	0.147187	0.882984	0.973675
CNAG_00034	9017.19	0.117181	0.0987622	1.1865	0.235426	0.570824
CNAG_00035	58.7172	-0.241111	1.51377	-0.159278	0.87345	0.969174
CNAG_00036	319.272	-1.25639	0.874519	-1.43667	0.150812	0.459984
CNAG_00039	558.407	0.0396575	0.152169	0.260616	0.794389	0.950204
CNAG_00040	4873.5	0.36336	0.128956	2.8177	0.00483684	0.0474549
CNAG_00043	663.594	-0.246498	0.194548	-1.26703	0.205145	0.532653
CNAG_00044	2396.88	-0.0449775	0.0555254	-0.810034	0.417921	0.748244
CNAG_00045	252.497	-0.00370447	0.21962	-0.0168677	0.986542	0.997902
CNAG_00046	7553.25	-0.0246247	0.0539322	-0.456586	0.647969	0.877527
CNAG_00047	594.65	0.138689	0.13472	1.02945	0.303266	0.651742
CNAG_00048	41.2846	-1.48822	2.14661	-0.693288	0.488129	0.795665
CNAG_00049	280.009	0.174134	0.151874	1.14657	0.251559	0.592618
CNAG_00050	1085.72	-0.090848	0.0893014	-1.01732	0.309002	0.659412
CNAG_00051	841.956	-0.220215	0.43448	-0.506848	0.612262	0.860043
CNAG_00052	1389.99	-1.32295	0.349211	-3.78839	0.000151626	0.00378348
CNAG_00053	815.479	-0.0258282	0.125066	-0.206516	0.836388	0.959469
CNAG_00054	289.529	-1.01078	0.436855	-2.31376	0.0206807	0.132532
CNAG_00055	2093.44	0.195666	0.0543269	3.60165	0.000316207	0.00646491
CNAG_00056	1042.65	0.0294276	0.0959967	0.306548	0.759187	0.931062
CNAG_00057	13087.7	-0.386454	0.195351	-1.97826	0.0478996	0.232548
CNAG_00058	11520.4	0.0583998	0.0542473	1.07655	0.281683	0.629515
CNAG_00059	704.892	-0.00485236	0.157255	-0.0308567	0.975384	0.996282
CNAG_00060	1790.71	0.0349062	0.0628215	0.55564	0.578457	0.845582
CNAG_00061	26938.3	0.275246	0.0606822	4.53587	5.73678e-06	0.000253929
CNAG_00062	7112.41	-0.00975357	0.0516703	-0.188765	0.850277	0.962675
CNAG_00063	1947.93	0.00183184	0.107832	0.0169879	0.986446	0.997902
CNAG_00064	5139.39	-0.176064	0.0815564	-2.1588	0.0308658	0.17416
CNAG_00065	16637.9	0.168184	0.0563989	2.98204	0.00286336	0.0334023
CNAG_00066	1235.21	-0.312582	0.0898579	-3.47862	0.000504	0.00914439
CNAG_00068	292.025	0.273144	0.149762	1.82386	0.0681735	0.291358
CNAG_00069	2.90429	-4.97481	3.92177	-1.26851	0.204616	NA
CNAG_00070	388.327	-0.465119	0.993371	-0.468223	0.639625	0.87157
CNAG_00072	7110.94	-0.0628749	0.0689764	-0.911543	0.362009	0.70324
CNAG_00073	907.601	-4.98843	2.04528	-2.43899	0.0147282	0.103604
CNAG_00074	5142.63	-0.129416	0.120419	-1.07471	0.282505	0.630242
CNAG_00075	5616.14	-0.328259	0.110116	-2.98103	0.00287279	0.0334087
CNAG_00076	1147.28	-0.289128	0.104786	-2.75922	0.00579394	0.0541622
CNAG_00077	1936.56	-0.213991	0.187724	-1.13992	0.25432	0.595889
CNAG_00078	3.57299	1.34599	3.78812	0.355319	0.722351	NA
CNAG_00079	919.623	0.229452	0.170401	1.34654	0.178129	0.49735
CNAG_00080	4.71119	0.710254	3.36145	0.211294	0.832658	NA
CNAG_00081	2823.86	-0.0478168	0.101751	-0.46994	0.638398	0.87157
CNAG_00082	2184.99	0.00400178	0.0703667	0.0568704	0.954648	0.994341
CNAG_00083	1190.73	-0.0564522	0.0635989	-0.887628	0.374741	0.712817
CNAG_00085	2467.74	0.191422	0.195232	0.980486	0.326846	0.676635
CNAG_00086	2311.16	0.106327	0.133914	0.793994	0.427199	0.755255
CNAG_00087	247.45	-4.26583	1.30891	-3.25908	NA	NA
CNAG_00088	9307.8	0.0259611	0.0439232	0.591057	0.554482	0.835104
CNAG_00089	2581.5	0.0188272	0.130216	0.144584	0.885039	0.97388
CNAG_00090	1386.51	-0.0770507	0.132662	-0.580807	0.561371	0.836783
CNAG_00091	12799.9	-0.929666	0.287174	-3.2373	0.00120668	0.017622
CNAG_00092	10335.5	0.140537	0.0704963	1.99353	0.0462035	0.227535
CNAG_00093	6712.29	-0.0914827	0.193085	-0.473795	0.635646	0.870551
CNAG_00094	539.583	0.229926	0.192381	1.19516	0.232025	0.566694
CNAG_00095	428.495	0.140852	0.328648	0.428579	0.66823	0.888077
CNAG_00096	291.13	-0.508261	0.453011	-1.12196	0.261879	0.605983
CNAG_00097	275.299	-0.224092	0.153599	-1.45894	0.144582	0.449416
CNAG_00098	14.1987	-21.389	3.90984	-5.47055	NA	NA
CNAG_00099	1426.53	0.128338	0.104517	1.22792	0.219478	0.550624
CNAG_00100	16167.7	0.160472	0.0839018	1.91262	0.0557967	0.259077
CNAG_00101	2456.71	-0.0440717	0.0652551	-0.675375	0.499438	0.803293
CNAG_00104	5169.23	0.117587	0.128261	0.916784	0.359256	0.701676
CNAG_00106	1914.74	0.251422	0.088999	2.825	0.00472805	0.0467494
CNAG_00107	2828.12	-0.150868	0.181893	-0.829434	0.406859	0.738239
CNAG_00108	5664.48	0.0749298	0.0538309	1.39195	0.163938	0.48193
CNAG_00109	3436.16	0.128651	0.106219	1.21119	0.225823	0.559526
CNAG_00110	1429.53	0.145139	0.069294	2.09454	0.0362119	0.194793
CNAG_00111	4349.33	0.152923	0.0438675	3.48601	0.000490274	0.00895492
CNAG_00115	14957.2	0.0683905	0.0923127	0.740857	0.45878	0.775193
CNAG_00116	62315.5	0.292476	0.0612809	4.77271	1.81762e-06	0.000101053
CNAG_00117	3767.58	0.115771	0.063841	1.81342	0.0697666	0.296566
CNAG_00118	1187.58	-0.071785	0.103063	-0.696518	0.486105	0.793907
CNAG_00119	381.021	0.0591356	0.155237	0.380936	0.70325	0.903365
CNAG_00120	1147.02	-0.267064	0.184363	-1.44858	0.147456	0.454118
CNAG_00121	11063.2	-0.168228	0.0753365	-2.23302	0.0255478	0.153481
CNAG_00122	1591.49	0.174957	0.0646084	2.70796	0.00676978	0.061034
CNAG_00123	3.06564	-5.05279	3.92098	-1.28865	0.197518	NA
CNAG_00124	195.136	0.00557122	0.212299	0.0262423	0.979064	0.99634
CNAG_00125	73.4367	-0.724215	0.288066	-2.51406	0.011935	0.0915589
CNAG_00126	4209.83	-0.0996886	0.0699403	-1.42534	0.154059	0.465409
CNAG_00129	636.931	-0.0408198	0.103438	-0.394631	0.693115	0.899811
CNAG_00130	5145.66	-0.497884	0.189351	-2.62942	0.00855318	0.0721839
CNAG_00131	159.237	-0.0210789	0.276085	-0.076349	0.939141	0.992359
CNAG_00132	61.2163	-0.30339	0.383211	-0.791704	0.428533	0.756164
CNAG_00133	511.87	-0.334544	0.136481	-2.45121	0.0142378	0.101621
CNAG_00134	898.415	0.0994351	0.133592	0.744321	0.456683	0.773662
CNAG_00135	2698.32	-0.0783472	0.0904041	-0.866634	0.386143	0.720934
CNAG_00136	7057.24	0.141049	0.081234	1.73633	0.0825062	0.330756
CNAG_00137	1334.23	-0.336382	0.0970014	-3.46781	0.000524725	0.00938672
CNAG_00138	6609.59	0.193336	0.068194	2.83508	0.00458136	0.0458715
CNAG_00139	7283.92	-0.585923	0.183932	-3.18555	0.0014448	0.019886
CNAG_00140	1859.39	0.387664	0.830249	0.466925	0.640554	0.871957
CNAG_00141	261.944	-0.481542	0.164652	-2.92461	0.00344889	0.0377954
CNAG_00142	1843.75	0.0270258	0.165897	0.162907	0.870591	0.967919
CNAG_00143	186.962	-0.125733	0.592141	-0.212337	0.831844	0.959279
CNAG_00144	1878.63	-0.126091	0.360194	-0.350064	0.726291	0.914996
CNAG_00145	1856.54	0.00222988	0.0802097	0.0278007	0.977821	0.99634
CNAG_00146	2953.35	0.126407	0.0621899	2.03259	0.0420938	0.215328
CNAG_00147	5624.23	0.137838	0.0558299	2.46889	0.0135532	0.0990772
CNAG_00148	1607.08	0.0716036	0.132091	0.542077	0.587765	0.849933
CNAG_00149	20296.5	0.116406	0.165646	0.702738	0.482219	0.791735
CNAG_00150	2646.91	-0.382472	0.102656	-3.72577	0.000194723	0.00448784
CNAG_00151	2609.6	-0.0779888	0.123632	-0.630816	0.528161	0.821309
CNAG_00152	1097.56	-0.0714118	0.0744071	-0.959744	0.337184	0.686059
CNAG_00153	291.618	-0.124305	0.131528	-0.945078	0.344619	0.688369
CNAG_00154	2221.86	-0.16422	0.126082	-1.30248	0.192751	0.514857
CNAG_00155	1.54918	4.09652	3.93548	1.04092	0.297912	NA
CNAG_00156	1968	0.206689	0.110615	1.86855	0.0616852	0.272827
CNAG_00157	1528.48	0.0220291	0.0679953	0.32398	0.745953	0.925759
CNAG_00158	265.495	-0.25581	0.174852	-1.46301	0.143464	0.448177
CNAG_00159	960.771	-0.178842	0.135359	-1.32124	0.186422	0.506673
CNAG_00160	11.0964	-2.34083	1.26274	-1.85378	0.0637705	NA
CNAG_00161	697.304	-0.348876	0.162306	-2.14949	0.0315954	0.176901
CNAG_00162	48119.7	-0.204358	0.127943	-1.59727	0.110206	0.387618
CNAG_00163	664.891	-0.0572266	0.178142	-0.321241	0.748028	0.926338
CNAG_00164	261.794	-0.539283	0.211924	-2.5447	0.0109371	0.0859074
CNAG_00165	7395.12	0.183698	0.0692153	2.65401	0.00795414	0.0684035
CNAG_00166	1553.15	0.0913077	0.119573	0.763617	0.445095	0.766132
CNAG_00167	814.662	-0.105669	0.104212	-1.01398	0.310593	0.660441
CNAG_00171	552.987	-0.300184	0.34585	-0.867961	0.385416	0.720594
CNAG_00172	755.652	0.0382692	0.154354	0.247932	0.804187	0.952963
CNAG_00173	348.76	-0.50074	0.228238	-2.19394	0.0282399	0.162484
CNAG_00174	676.872	-0.0410047	0.164123	-0.249841	0.80271	0.952963
CNAG_00176	8820.81	0.0916708	0.0855105	1.07204	0.283701	0.631577
CNAG_00177	8.44377	-6.51417	3.91193	-1.66521	0.0958717	NA
CNAG_00178	292.226	-0.268134	0.257082	-1.04299	0.296954	0.644994
CNAG_00179	67.6044	-1.04877	2.24018	-0.468162	0.639668	0.87157
CNAG_00180	3702.94	-0.276407	0.119682	-2.30951	0.0209152	0.133765
CNAG_00181	1048.27	-0.179946	0.0828381	-2.17227	0.0298355	0.169291
CNAG_00182	1171.81	-1.13241	0.734911	-1.54088	0.123346	0.414289
CNAG_00183	3382.18	0.135994	0.0737738	1.8434	0.0652712	0.284322
CNAG_00184	2363.67	0.03506	0.0879561	0.398608	0.690182	0.898012
CNAG_00185	2706.97	-0.0534424	0.106975	-0.499576	0.617374	0.862091
CNAG_00186	424.141	-0.312509	0.220264	-1.41879	0.15596	0.467585
CNAG_00187	1459.94	-0.285005	0.082627	-3.4493	0.000562039	0.00984034
CNAG_00188	2135.58	0.0231686	0.0510068	0.454226	0.649666	0.878951
CNAG_00189	1220.16	-0.429035	0.368958	-1.16283	0.244898	0.585409
CNAG_00190	1906.38	-0.183666	0.167129	-1.09895	0.271789	0.617199
CNAG_00191	379.655	0.014751	0.15757	0.0936156	0.925415	0.990343
CNAG_00192	292.168	0.151268	0.160236	0.944029	0.345155	0.689005
CNAG_00193	2082.4	0.219806	0.0730611	3.00853	0.00262517	0.031512
CNAG_00194	2312.73	0.0843104	0.150445	0.560406	0.575202	0.844092
CNAG_00195	1639.85	0.0307379	0.128936	0.238397	0.811573	0.95519
CNAG_00231	665.352	-0.0450742	0.102928	-0.437922	0.661443	0.884622
CNAG_00232	70293	0.22854	0.0630169	3.62665	0.000287117	0.00598601
CNAG_00233	3533.82	-0.0074495	0.150118	-0.0496243	0.960422	0.995101
CNAG_00234	1145.7	0.105529	0.0969564	1.08842	0.276409	0.622724
CNAG_00236	1220.89	0.00728179	0.113828	0.0639717	0.948993	0.993125
CNAG_00237	9403.42	0.357167	0.09511	3.75531	0.000173127	0.00416031
CNAG_00238	12309.8	0.170732	0.069319	2.46299	0.0137785	0.0996895
CNAG_00239	223.759	0.380738	0.298178	1.27688	0.201643	0.525609
CNAG_00240	731.628	0.128709	0.129344	0.995089	0.319693	0.66916
CNAG_00241	1327.06	0.111717	0.103276	1.08174	0.27937	0.626778
CNAG_00243	959.329	0.0270661	0.0880312	0.30746	0.758493	0.930908
CNAG_00246	1257.36	0.054354	0.109552	0.496148	0.61979	0.863347
CNAG_00247	1608.67	0.0914094	0.107199	0.852705	0.393823	0.725342
CNAG_00248	456.073	0.0392933	0.123007	0.319439	0.749393	0.927486
CNAG_00249	1252.12	0.0883835	0.118531	0.745659	0.455874	0.773375
CNAG_00250	3506.11	0.173453	0.091633	1.89291	0.0583693	0.265765
CNAG_00251	19.4636	0.000428468	0.623141	0.000687595	0.999451	0.999819
CNAG_00252	379.651	-0.000330962	0.190515	-0.0017372	0.998614	0.999819
CNAG_00253	852.101	-0.207712	0.123218	-1.68572	0.0918499	0.352388
CNAG_00254	2194.14	-0.193383	0.120293	-1.60761	0.107922	0.385991
CNAG_00255	3793.73	0.0337946	0.0880628	0.383756	0.701159	0.902427
CNAG_00256	9265.47	0.224797	0.0587175	3.82845	0.000128951	0.00332471
CNAG_00257	891.356	-0.0321977	0.0908924	-0.35424	0.723159	0.914117
CNAG_00258	709.081	-0.139069	0.10317	-1.34796	0.17767	0.496907
CNAG_00259	4172.01	0.112533	0.140455	0.801201	0.423015	0.75311
CNAG_00260	4021.29	0.166577	0.0670027	2.48613	0.0129142	0.0960685
CNAG_00261	20752.7	0.179952	0.0438733	4.10164	4.10228e-05	0.00131981
CNAG_00262	4.62831	0.247485	1.1577	0.213774	0.830723	NA
CNAG_00263	1056.37	-0.343418	0.172582	-1.98989	0.0466036	0.22844
CNAG_00264	1339.99	-0.656601	0.239597	-2.74044	0.00613576	0.0566061
CNAG_00265	6389	0.0840605	0.137991	0.609175	0.542408	0.828781
CNAG_00266	1404.45	-0.0730233	0.12142	-0.601412	0.547566	0.832067
CNAG_00267	394.253	0.154519	0.206009	0.750061	0.453218	0.771969
CNAG_00268	6729.99	0.215451	0.0989186	2.17807	0.0294011	0.167726
CNAG_00269	15.8513	-7.42271	3.19835	-2.32079	0.0202981	NA
CNAG_00270	32.6434	-0.206574	1.11344	-0.185527	0.852815	0.963531
CNAG_00271	888.762	0.182799	0.140346	1.30249	0.192747	0.514857
CNAG_00272	642.021	0.0289183	0.0971066	0.2978	0.765856	0.935439
CNAG_00273	425.284	-0.156576	0.107253	-1.45987	0.144324	0.449416
CNAG_00274	524.092	-0.110039	0.123756	-0.889156	0.37392	0.71211
CNAG_00275	1657.33	-0.38966	0.173893	-2.2408	0.025039	0.151284
CNAG_00276	311.54	0.165613	0.131987	1.25477	0.209564	0.537087
CNAG_00277	672.581	-0.182547	0.0864771	-2.11093	0.0347787	0.189697
CNAG_00278	2224.02	0.0801982	0.0479207	1.67356	0.0942168	0.356958
CNAG_00279	10103.1	0.00864175	0.0633331	0.136449	0.891466	0.977091
CNAG_00280	9735.5	0.169305	0.0477742	3.54386	0.000394308	0.00767127
CNAG_00283	696.315	-0.086214	0.0825179	-1.04479	0.29612	0.644508
CNAG_00284	162.434	-0.402688	0.242327	-1.66176	0.0965615	0.362563
CNAG_00285	477.382	-0.214827	0.127143	-1.68966	0.0910939	0.350549
CNAG_00286	4398.65	0.0217845	0.0459266	0.474332	0.635263	0.870551
CNAG_00287	12016.2	-0.149547	0.107047	-1.39702	0.162408	0.479115
CNAG_00288	1725.96	-0.50005	0.669388	-0.747026	0.455048	0.772801
CNAG_00289	1852.43	0.130299	0.117758	1.1065	0.268509	0.613706
CNAG_00290	2067.21	-0.0594505	0.0564528	-1.0531	0.292295	0.642455
CNAG_00291	50.5657	0.323713	0.591087	0.547658	0.583927	0.848059
CNAG_00292	4171.24	0.542155	0.0877521	6.17825	6.48159e-10	8.74049e-08
CNAG_00293	4863.21	0.1187	0.0705502	1.68249	0.0924744	0.353713
CNAG_00294	1457.3	0.278934	0.12648	2.20535	0.0274293	0.15953
CNAG_00299	811.871	-0.251085	0.11232	-2.23545	0.025388	0.15281
CNAG_00300	39.6657	-0.645287	3.19635	-0.201882	0.840009	0.960833
CNAG_00301	4368.31	-0.291788	0.221652	-1.31643	0.188031	0.50864
CNAG_00302	111.096	-1.59258	1.45429	-1.09508	0.273479	0.619483
CNAG_00304	882.402	-0.0865655	0.138541	-0.624838	0.532077	0.822714
CNAG_00305	20634.9	0.1088	0.0778886	1.39687	0.162452	0.479115
CNAG_00306	2792.24	0.341453	0.0951353	3.58913	0.000331786	0.0067184
CNAG_00307	10204.2	0.105066	0.103941	1.01082	0.312101	0.661311
CNAG_00308	1558.04	0.0567768	0.132118	0.429743	0.667383	0.887696
CNAG_00309	1012.19	-0.000696285	0.0894246	-0.00778628	0.993788	0.998987
CNAG_00310	1128.11	-0.0536353	0.0983115	-0.545565	0.585365	0.848786
CNAG_00311	5046.4	0.24697	0.0673034	3.6695	0.000243023	0.00536682
CNAG_00312	1320.09	-0.109074	0.0967858	-1.12696	0.259758	0.603058
CNAG_00313	490.369	-0.0929686	0.0973995	-0.954509	0.339826	0.687268
CNAG_00315	12202.4	-1.39256	0.259999	-5.35603	8.50706e-08	6.82503e-06
CNAG_00316	3560.95	-0.276591	0.505767	-0.546875	0.584465	0.848257
CNAG_00317	3.53674	0.783177	3.78072	0.207151	0.835892	NA
CNAG_00318	3932.07	-0.115548	0.0397158	-2.90938	0.00362148	0.0388648
CNAG_00319	5035.86	0.116874	0.0379878	3.07661	0.00209367	0.0268075
CNAG_00320	594.298	0.213077	0.0965103	2.20781	0.0272574	0.159224
CNAG_00322	1043.41	-0.127521	0.0922483	-1.38237	0.166857	0.485111
CNAG_00326	4339.84	-0.00490878	0.071299	-0.0688478	0.945111	0.993125
CNAG_00327	583.728	0.173157	0.179031	0.96719	0.333449	0.68214
CNAG_00328	742.65	-0.135476	0.121324	-1.11664	0.264147	0.609452
CNAG_00329	4988.17	0.211593	0.0578922	3.65495	0.00025723	0.00558812
CNAG_00330	99.896	2.51336	1.29828	1.93591	0.0528786	0.249752
CNAG_00331	53.0539	-0.360789	0.609596	-0.591849	0.553951	0.835104
CNAG_00332	244.435	-0.356742	0.157782	-2.26098	0.0237606	0.145643
CNAG_00333	294.126	-0.539617	1.20965	-0.446095	0.655529	0.880474
CNAG_00334	102259	0.377189	0.0764988	4.93065	8.19551e-07	5.4677e-05
CNAG_00335	42.7177	1.72415	0.65364	2.63777	0.00834542	0.0710226
CNAG_00337	70.5654	0.314141	0.409573	0.766994	0.443085	0.764334
CNAG_00342	402.303	-12.0884	1.20236	-10.0539	8.83297e-24	6.22038e-21
CNAG_00343	1311.15	0.0311386	0.090517	0.344009	0.73084	0.917785
CNAG_00344	322.755	-0.105667	0.122548	-0.862247	0.388552	0.722563
CNAG_00345	6202.09	0.126207	0.034859	3.62049	0.000294048	0.00611042
CNAG_00346	1010.4	0.179391	0.0987539	1.81655	0.0692864	0.295915
CNAG_00348	301.298	-0.11716	0.15925	-0.735696	0.461915	0.779037
CNAG_00349	211.811	0.459027	0.27773	1.65278	0.0983753	0.365887
CNAG_00351	1507.99	-0.0023685	0.0892805	-0.0265288	0.978836	0.99634
CNAG_00352	1677.28	0.0216675	0.0564469	0.383855	0.701086	0.902427
CNAG_00353	670.206	-0.089238	0.142305	-0.627088	0.530602	0.822424
CNAG_00354	4227.3	-0.00896819	0.0642541	-0.139574	0.888997	0.975815
CNAG_00356	6924.04	0.010513	0.0491578	0.213863	0.830654	0.959279
CNAG_00357	838.583	0.0279959	0.130282	0.214887	0.829855	0.959279
CNAG_00358	842.244	0.120002	0.13444	0.892602	0.37207	0.711367
CNAG_00359	228.081	0.0947588	0.256758	0.369059	0.712084	0.909916
CNAG_00360	1317.52	-0.244521	0.0934164	-2.61753	0.00885676	0.0737916
CNAG_00361	4334.03	0.0131535	0.0571576	0.230126	0.817994	0.956539
CNAG_00362	1342.48	-0.091998	0.0902364	-1.01952	0.307955	0.657891
CNAG_00363	1440.51	-0.582223	0.462666	-1.25841	0.208244	0.535737
CNAG_00364	1971.31	0.00666766	0.0479798	0.138968	0.889475	0.975815
CNAG_00365	3136.13	-0.0477168	0.088286	-0.540479	0.588866	0.850111
CNAG_00367	700.191	-0.196175	0.132052	-1.48559	0.137387	0.436909
CNAG_00368	1187.28	-0.0215393	0.0861063	-0.250148	0.802473	0.952963
CNAG_00369	1152.56	-0.0543224	0.0610615	-0.889635	0.373662	0.711834
CNAG_00370	120830	0.24435	0.0594761	4.10838	3.98446e-05	0.00128844
CNAG_00371	618.144	0.117542	0.12411	0.947081	0.343598	0.687815
CNAG_00373	1307.59	-0.350165	0.139569	-2.5089	0.0121107	0.0924678
CNAG_00374	532.074	-0.445603	0.217104	-2.05248	0.0401226	0.20844
CNAG_00375	1626.57	-0.236687	0.172572	-1.37152	0.170212	0.488612
CNAG_00377	2104.26	0.0803588	0.0864585	0.929449	0.352656	0.695895
CNAG_00378	8.71286	-6.55948	3.91177	-1.67686	0.0935707	NA
CNAG_00383	1722.56	-0.00348897	0.0646031	-0.0540063	0.95693	0.994626
CNAG_00384	450.302	0.0835643	0.122638	0.681388	0.495626	0.801547
CNAG_00385	8135.31	-0.02666	0.0691913	-0.385309	0.700008	0.901942
CNAG_00386	5276.97	0.334462	0.0973871	3.43436	0.000593958	0.0102019
CNAG_00387	834.797	0.142747	0.127806	1.1169	0.264035	0.609452
CNAG_00388	814.058	0.0240642	0.244733	0.0983284	0.921672	0.989358
CNAG_00389	531.983	0.133018	0.37122	0.358327	0.720098	0.913549
CNAG_00390	754.779	-0.00961921	0.123729	-0.0777445	0.938031	0.992359
CNAG_00391	798.55	-0.0321947	0.113042	-0.284802	0.775796	0.941412
CNAG_00392	329.387	-0.0199358	0.141925	-0.140467	0.888291	0.975815
CNAG_00393	2687.58	-0.201033	0.102209	-1.96688	0.049197	0.23622
CNAG_00394	1757.35	0.220171	0.226953	0.97012	0.331987	0.681261
CNAG_00395	1041.37	-0.139264	0.0991432	-1.40467	0.160118	0.475776
CNAG_00396	359.684	0.434557	3.25045	0.133691	0.893647	0.977383
CNAG_00397	235.881	-0.130381	0.20897	-0.623926	0.532676	0.822838
CNAG_00398	1653.59	0.0472754	0.0734877	0.643311	0.520023	0.816341
CNAG_00399	1615.44	-0.188278	0.113935	-1.6525	0.0984317	0.365887
CNAG_00400	5077.56	-0.00761754	0.164979	-0.0461729	0.963172	0.995467
CNAG_00401	1077.54	0.0539039	0.196666	0.274089	0.784017	0.945843
CNAG_00402	3202.01	0.0606921	0.0787131	0.771055	0.440674	0.763186
CNAG_00403	1016.6	0.0731624	0.0825999	0.885745	0.375755	0.713244
CNAG_00404	183.062	0.0638524	0.322279	0.198128	0.842945	0.961275
CNAG_00405	511.608	0.00652613	0.150315	0.0434163	0.96537	0.99573
CNAG_00406	539.556	-0.0214673	0.134251	-0.159905	0.872956	0.969
CNAG_00407	22387.5	0.130102	0.142386	0.913727	0.36086	0.703042
CNAG_00408	1260.57	0.0075006	0.0894975	0.0838079	0.933209	0.992161
CNAG_00409	3256.82	0.0706197	0.0918144	0.769157	0.4418	0.763186
CNAG_00410	4287.84	0.228579	0.0673257	3.39512	0.000685994	0.0114116
CNAG_00411	2978.88	0.255416	0.0717783	3.5584	0.000373114	0.00732135
CNAG_00413	7410.17	-0.045003	0.0504841	-0.89143	0.372699	0.711709
CNAG_00414	388.484	-0.625091	0.2537	-2.4639	0.0137435	0.0996895
CNAG_00416	188.326	-0.025149	0.164932	-0.152481	0.878807	0.971378
CNAG_00417	42868.3	1.04899	0.519625	2.01875	0.0435132	0.219767
CNAG_00418	19050.4	0.714763	0.311361	2.29561	0.0216981	0.137522
CNAG_00419	8.47523	-1.93099	1.94446	-0.993073	0.320675	NA
CNAG_00420	1299.53	0.095592	0.0695787	1.37387	0.169483	0.487821
CNAG_00421	2646.39	-0.202375	0.111703	-1.81172	0.0700287	0.297282
CNAG_00422	1067.66	0.143389	0.188016	0.762645	0.445675	0.766537
CNAG_00423	610.603	-0.0861637	0.158215	-0.544598	0.58603	0.849167
CNAG_00424	1566.48	0.121645	0.0997436	1.21958	0.222624	0.556166
CNAG_00426	975.789	0.2747	0.220049	1.24836	0.2119	0.540017
CNAG_00427	2488.4	0.0541345	0.0634879	0.852675	0.39384	0.725342
CNAG_00428	773.397	0.134787	0.0977058	1.37952	0.167734	0.485807
CNAG_00429	506.171	0.213236	0.275972	0.772671	0.439717	0.763186
CNAG_00430	480.695	-0.142248	0.186772	-0.761613	0.446291	0.766972
CNAG_00433	43.5399	-8.88048	2.94695	-3.01345	0.00258296	0.0311825
CNAG_00434	1781.09	-0.0193641	0.0854922	-0.226501	0.820812	0.957173
CNAG_00435	266.07	-0.237406	0.161427	-1.47067	0.14138	0.444919
CNAG_00436	950.68	-0.148999	0.117774	-1.26512	0.205827	0.532913
CNAG_00437	520.1	-0.231355	0.195122	-1.18569	0.235743	0.571372
CNAG_00438	251.378	-0.267493	0.437973	-0.610753	0.541363	0.827982
CNAG_00439	290.81	-25.4895	3.90691	-6.52421	NA	NA
CNAG_00440	471.507	-0.255848	0.120099	-2.1303	0.0331465	0.182522
CNAG_00441	22405.3	0.21113	0.0889622	2.37325	0.0176321	0.117018
CNAG_00442	1864.98	-0.115794	0.128472	-0.901319	0.367419	0.708457
CNAG_00443	243.37	0.60185	0.21256	2.83143	0.00463401	0.046031
CNAG_00444	533.989	0.855037	0.759766	1.1254	0.260422	0.603493
CNAG_00445	1534.39	-0.142672	0.12491	-1.1422	0.253371	0.594799
CNAG_00447	15589.7	0.0156992	0.0614267	0.255576	0.798278	0.952115
CNAG_00448	6025.46	-0.00833377	0.0333812	-0.249654	0.802855	0.952963
CNAG_00449	1731.64	0.168403	0.139011	1.21144	0.225727	0.559526
CNAG_00450	10281.8	0.159782	0.0660004	2.42093	0.0154809	0.106303
CNAG_00451	605.05	0.499394	0.302476	1.65102	0.098734	0.365963
CNAG_00452	6.21907	6.1035	3.91392	1.55943	0.118894	NA
CNAG_00453	29087.8	-0.388117	0.129499	-2.99706	0.00272596	0.0323541
CNAG_00454	1023.22	-1.53783	0.313121	-4.9113	9.04751e-07	5.73431e-05
CNAG_00455	1385.87	0.244293	0.110434	2.21212	0.0269581	0.158211
CNAG_00456	3263.03	-0.336182	0.0420619	-7.99256	1.32169e-15	4.4089e-13
CNAG_00457	47318.9	0.159663	0.0511355	3.12235	0.00179414	0.0234944
CNAG_00458	1301.77	0.133125	0.155283	0.857308	0.391275	0.724693
CNAG_00460	953.389	0.115131	0.0711931	1.61717	0.105842	0.381368
CNAG_00461	3489.82	-0.0373541	0.0381061	-0.980265	0.326955	0.676635
CNAG_00462	4178.74	0.260295	0.172175	1.51181	0.130583	0.425958
CNAG_00464	4389.45	0.149765	0.0445209	3.36392	0.000768439	0.0124244
CNAG_00465	5634.91	-0.452047	0.182384	-2.47855	0.0131919	0.0975752
CNAG_00466	1423.92	-0.0489475	0.117913	-0.415115	0.678058	0.892344
CNAG_00467	497.06	0.0376917	0.162951	0.231306	0.817077	0.956345
CNAG_00468	1984.99	0.0229968	0.0705389	0.326015	0.744413	0.924934
CNAG_00469	1725.27	-0.0194603	0.0864561	-0.225089	0.82191	0.957623
CNAG_00470	2315.26	-0.00468743	0.080701	-0.0580839	0.953682	0.994341
CNAG_00471	4051.75	0.036043	0.0576276	0.625446	0.531678	0.822714
CNAG_00472	957.996	-0.0373447	0.0961093	-0.388565	0.697598	0.90077
CNAG_00473	3288	-0.12211	0.0612079	-1.995	0.046043	0.227275
CNAG_00474	385.87	-0.208961	0.254864	-0.81989	0.412279	0.742489
CNAG_00475	166.608	-10.8164	3.90703	-2.76845	0.00563232	0.0532007
CNAG_00480	5.68331	-5.94307	3.91444	-1.51824	0.128953	NA
CNAG_00482	2516.22	-0.369912	0.199863	-1.85083	0.0641946	0.280791
CNAG_00483	67774.2	0.148093	0.0518673	2.85522	0.00430067	0.0437522
CNAG_00484	744.982	-0.204184	0.264278	-0.77261	0.439753	0.763186
CNAG_00485	5213.79	-0.610755	0.303535	-2.01214	0.0442052	0.22148
CNAG_00486	3351.6	-0.926978	0.40831	-2.27028	0.0231906	0.143959
CNAG_00487	13.824	-0.327181	1.07688	-0.303823	0.761263	NA
CNAG_00488	211.056	-0.529434	0.312722	-1.69299	0.0904576	0.349217
CNAG_00490	925.544	-0.047251	0.106879	-0.442096	0.65842	0.882334
CNAG_00491	1792.23	-0.00222303	0.0636841	-0.0349071	0.972154	0.99588
CNAG_00493	514.023	0.241723	0.268957	0.898741	0.36879	0.709037
CNAG_00495	331.927	-0.380921	0.257388	-1.47995	0.138887	0.440353
CNAG_00496	1154.59	-0.136579	0.0937148	-1.45739	0.145009	0.449869
CNAG_00497	1815.21	-0.147416	0.246349	-0.598401	0.549573	0.833164
CNAG_00498	49.5342	-23.082	3.90765	-5.90688	NA	NA
CNAG_00499	1397.48	0.253217	0.0569934	4.44291	8.87487e-06	0.000362896
CNAG_00500	2248.98	0.112665	0.121674	0.925958	0.354468	0.696733
[truncated: 6,924 more rows]

## Sheet: WT_LIT_vs_ada2_LIT
gene_id	baseMean	log2FoldChange	lfcSE	stat	pvalue	padj
[truncated: 7,572 more rows]

[truncated: 2 more sheets: WT_LIT_vs_bzp4_LIT, WT_LIT_vs_gat201_LIT]
